# Supplementary material for: Prevalence, risk factors and trends of human schistosomiasis in Côte d’Ivoire from 1974–2023: systematic review and meta-analysis
Source: Infect Dis Poverty. 2026 Jan 12;15:8. doi: 10.1186/s40249-025-01410-9 (PMC12794286; doi:10.1186/s40249-025-01410-9)
Supplement: Supplementary file 2 — Supplementary Material.2. [file 40249_2025_1410_MOESM2_ESM.xlsx]

## Sheet: Sheet1
Number	Authors	Q1	Q2	Q3	Q4	Q5	Q6	Q7	Q8	Q9	Quality score (9%)
1	Adoubryn et al 2006	Y	Y	N	Y	Y	N	Y	N	Y	6
2	Adoubryn et al 2012	Y	Y	Y	N	Y	Y	N	Y	Y	7
3	Agbaya et al 2004	Y	Y	Y	N	N	Y	N	Y	N	5
4	Angora et al 2019	Y	Y	Y	Y	Y	Y	N	Y	Y	8
5	Assaré et al 2014	Y	Y	Y	N	Y	Y	Y	N	Y	7
6	Assaré et al 2015	Y	Y	Y	Y	Y	Y	Y	Y	Y	9
7	Assaré et al 2016a	Y	Y	Y	Y	Y	Y	Y	Y	Y	9
8	Assaré et al 2016b	Y	Y	Y	Y	Y	Y	Y	Y	Y	9
9	Assaré et al 2018	Y	Y	Y	Y	Y	Y	Y	Y	Y	9
10	Assaré et al 2020	Y	Y	Y	Y	Y	Y	Y	Y	Y	9
11	Barda et al 2017	Y	Y	N	Y	Y	Y	Y	N	Y	7
12	Becker et al 2011	Y	Y	Y	Y	Y	Y	Y	Y	N	8
13	Beck-Woerner et al 2007	Y	Y	N	Y	Y	Y	Y	N	N	6
14	Bogoch et al 2014	Y	Y	N	N	Y	Y	Y	N	Y	6
15	Booth et al 2003	Y	Y	N	N	Y	Y	Y	Y	Y	7
16	Brou 2019	Y	N	N	Y	N	N	Y	N	N	3
17	Cadot et al 1998	Y	N	N	N	Y	Y	Y	N	Y	5
18	Clements et al 2017	Y	Y	Y	Y	Y	Y	Y	N	Y	8
19	Coulibaly et al 2011	Y	Y	Y	Y	Y	Y	Y	Y	Y	9
20	Coulibaly et al 2012a	Y	Y	Y	Y	Y	Y	Y	Y	N	8
21	Coulibaly et al 2012b	Y	Y	Y	N	Y	Y	Y	Y	Y	8
22	Coulibaly et al 2013	Y	Y	Y	Y	Y	Y	N	Y	Y	8
23	Coulibaly et al 2013	Y	Y	Y	Y	Y	Y	Y	Y	Y	9
24	Coulibaly et al 2013	Y	Y	Y	Y	Y	Y	Y	N	Y	8
25	Coulibaly et al 2016 A	Y	N	N	N	Y	Y	Y	N	N	4
26	Coulibaly et al 2016 B	Y	Y	Y	Y	Y	Y	Y	Y	N	8
27	Coulibaly et al 2017	Y	Y	Y	Y	Y	Y	Y	N	N	7
28	Coulibaly et al 2018 A	Y	N	N	Y	Y	Y	Y	N	N	5
29	Coulibaly et al 2018 B	Y	N	N	Y	Y	Y	N	Y	Y	6
30	Coulibaly et al 2018 C	Y	Y	Y	Y	Y	Y	Y	N	N	7
31	Dancesco et al 2005	Y	N	N	Y	Y	Y	N	N	N	4
32	Diakité et al 2010	Y	Y	Y	N	Y	Y	N	N	Y	6
33	Diakité et al 2017	Y	N	Y	Y	Y	Y	N	Y	Y	7
34	Diakité et al 2018	Y	Y	Y	N	Y	Y	Y	N	N	6
35	Evi et al 2007	Y	Y	Y	Y	Y	Y	N	Y	N	7
36	Fournet et al 2004	Y	Y	Y	Y	Y	Y	N	N	Y	7
37	Fürst et al 2011	Y	N	N	Y	Y	Y	Y	N	N	5
38	Fürst et al 2012	Y	Y	N	Y	Y	Y	Y	N	N	6
39	Fürst et al 2013	Y	Y	N	Y	Y	Y	Y	N	N	6
40	Glinz et al 2010	Y	Y	Y	Y	Y	Y	Y	N	N	7
41	Haller and Lauber 1980	Y	N	N	N	Y	Y	N	N	Y	4
42	Hoekstra et al 2020	Y	Y	Y	Y	Y	Y	N	Y	N	7
43	Hürlimann et al 2014 A	Y	N	N	Y	Y	Y	Y	N	N	5
44	Hürlimann et al 2014 B	Y	Y	N	Y	Y	Y	Y	N	Y	7
45	Hürlimann et al 2018	Y	Y	N	N	Y	Y	Y	N	N	5
46	Keiser et al 2002 A	Y	Y	N	Y	Y	Y	Y	N	N	6
47	Keiser et al 2002 B	Y	Y	Y	Y	Y	Y	Y	Y	Y	9
48	Keiser et al 2010	Y	Y	Y	Y	Y	Y	Y	N	N	7
49	Koffi et al 2018	Y	N	Y	Y	Y	Y	N	N	Y	6
50	Koné et al 2014	Y	N	N	N	Y	Y	N	N	Y	4
51	Krauth et al 2012	Y	N	N	N	Y	Y	Y	N	N	4
52	Krauth et al 2015	Y	Y	N	Y	Y	N	N	N	N	4
53	Krauth et al 2017	Y	N	N	N	Y	Y	N	N	N	3
54	Lamothe et al 1990	Y	N	N	N	Y	Y	N	N	Y	4
55	Loukouri et al 2019	Y	N	Y	N	Y	Y	N	N	N	4
56	Matthys et al 2007	Y	Y	N	Y	Y	Y	Y	N	N	6
57	Menan et al 1997	Y	Y	Y	Y	Y	Y	N	N	Y	7
58	Menan et al 2008	Y	Y	Y	Y	Y	Y	N	Y	N	7
59	Müller et al 2011	Y	Y	Y	Y	Y	Y	Y	N	N	7
60	Nathan Lo et al 2016	Y	N	Y	N	Y	Y	Y	N	N	5
61	N'Bra et al 2018	Y	Y	Y	N	Y	Y	Y	N	Y	7
62	N'Goran et al 1989	Y	N	Y	Y	Y	Y	N	N	N	5
63	N'Goran et al 1997	Y	N	N	N	Y	Y	N	N	Y	4
64	N'Goran et al 1998	Y	Y	Y	Y	Y	N	Y	N	Y	7
65	N'Goran et al 2001	Y	Y	Y	Y	Y	Y	Y	N	Y	8
66	N'Goran et al 2003	Y	Y	Y	Y	Y	Y	Y	N	Y	8
67	N'Goran et al 2003	Y	Y	Y	Y	Y	Y	Y	N	Y	8
68	N'Guessan et al 2007	Y	Y	Y	N	Y	N	Y	N	N	5
69	N'Guessan et al 2014	Y	Y	N	Y	Y	Y	Y	N	Y	7
70	Nozais et al 1980	Y	N	N	N	Y	Y	N	N	N	3
71	Nozais et al 1981	Y	N	N	N	Y	Y	N	N	N	3
72	Orsot et al 2018	Y	Y	Y	Y	Y	Y	Y	Y	Y	9
73	Ouattara et al 2010	Y	Y	Y	Y	Y	Y	Y	Y	N	8
74	Palmeirim et al 2018	Y	Y	Y	Y	Y	Y	Y	N	N	7
75	Raso et al 2004	Y	Y	N	Y	Y	Y	Y	N	Y	7
76	Raso et al 2004	Y	N	Y	Y	Y	N	Y	Y	N	6
77	Raso et al 2005 A	Y	Y	Y	Y	Y	Y	Y	N	N	7
78	Raso et al 2005 B	Y	Y	Y	Y	Y	Y	Y	N	N	7
79	Raso et al 2006	Y	Y	Y	Y	Y	Y	Y	Y	N	8
80	Raso et al 2007	Y	Y	Y	Y	Y	Y	Y	N	Y	8
81	Rigetti et al 2012	Y	Y	Y	Y	Y	Y	Y	N	Y	8
82	Rigetti et al 2012	Y	Y	Y	Y	Y	N	Y	Y	N	7
83	Roux et al 1974	Y	Y	Y	Y	Y	N	N	N	N	5
84	Scherrer et al 2009	Y	Y	Y	Y	Y	Y	Y	N	Y	8
85	Schmidlin et al 2013	Y	Y	Y	Y	Y	Y	Y	N	N	7
86	Soumahoro et al 2014	Y	Y	Y	Y	Y	Y	Y	N	Y	8
87	Stete et al 2012	Y	Y	Y	Y	Y	Y	Y	N	Y	8
88	Traoré et al 2011	Y	Y	Y	Y	Y	Y	Y	N	N	7
89	Utzinger et al 1998	Y	N	N	Y	Y	Y	Y	N	Y	6
90	Utzinger et al 2000 A	Y	Y	Y	Y	Y	Y	Y	N	N	7
91	Utzinger et al 2000 B	Y	Y	Y	Y	Y	Y	Y	Y	Y	9
92	Utzinger et al 2000 C	Y	Y	Y	Y	Y	Y	Y	N	Y	8
93	Utzinger et al 2000 D	Y	Y	Y	Y	Y	Y	Y	N	N	7
94	Utzinger et al 2001	Y	Y	Y	Y	Y	Y	Y	N	Y	8
95	Utzinger et al 2002	Y	Y	Y	Y	Y	Y	Y	N	N	7
96	Utzinger et al 2003	Y	Y	Y	Y	Y	Y	Y	N	N	7
97	Yapi et al 1988	Y	Y	N	Y	Y	Y	N	N	Y	6
98	Yapi et al 2005	Y	Y	Y	Y	Y	Y	N	N	Y	7
99	Yapi et al 2016	Y	Y	Y	Y	Y	Y	N	N	Y	7
100	Yapi et al 2017	Y	Y	Y	Y	Y	Y	N	Y	Y	8
101	Yapi et al 2018	Y	Y	Y	N	Y	Y	N	N	Y	6
102	Diakité et al 2021	Y	Y	Y	Y	Y	Y	Y	N	Y	8
103	N'Zi CK et al 2021	Y	Y	Y	Y	Y	Y	Y	Y	Y	9
104	Ouattara et al 2021	Y	Y	Y	Y	Y	Y	Y	N	Y	8
105	Yapi et al 2021	Y	Y	Y	Y	Y	Y	Y	N	Y	8
106	Bassa et al 2022	Y	Y	Y	Y	Y	Y	Y	Y	Y	9
107	Coulibaly et al 2022	Y	Y	Y	Y	Y	Y	Y	Y	Y	9
108	Ouattara et al 2022	Y	Y	Y	Y	Y	Y	Y	N	Y	8
109	Yapi et al 2014	Y	Y	Y	Y	Y	Y	Y	N	Y	8
110	Effoh et al 2023	Y	Y	Y	Y	N	Y	Y	N	Y	7
111	Coulibaly et al 2023	Y	Y	Y	N	Y	Y	Y	Y	Y	8
112	Kouadio et al 2023	Y	Y	Y	Y	Y	Y	Y	Y	Y	9
