# Supplementary material for: Prevalence, risk factors and trends of human schistosomiasis in Côte d’Ivoire from 1974–2023: systematic review and meta-analysis
Source: Infect Dis Poverty. 2026 Jan 12;15:8. doi: 10.1186/s40249-025-01410-9 (PMC12794286; doi:10.1186/s40249-025-01410-9)
Supplement: Supplementary file 3 — Supplementary Material 3. [file 40249_2025_1410_MOESM3_ESM.xlsx]

## Sheet: N References
Authors	Year	Decade	Location	Study_Type	Health district	Regional health directorate	Target population	Study_pop	Study_setting	Time scale	Diagnostic method	N Ind Urine	SH-Positive	Sh_prev	Sh_lowerlimit	Sh_upperlimit	N Ind Selles	SM-Positive	Sm_prev	SM_LowerLimit	SM_UpperLimit	N_Particip	Schisto_Positive	Schisto_prev	Schisto_LowerLimit	Schisto_UpperLimit	article
Roux et al 1974	1974	1	Vatouo	Cross-sectional study	Danané	Tonkpi	Community	Community	Community	February_I972	Kato-Katz and Urine Filtration	154	3	1.95	0.4	5.59	70	47	67.14	54.88	77.91	70	47	67.14	54.88	77.91	L'endémie bilharziose dans la région de Danané (Côte d'Ivoire): enquête sur le réservoir de virus humain
Roux et al 1974	1974	1	Leampleu	Cross-sectional study	Danané	Tonkpi	Community	Community	Community	February_I972	Kato-Katz and Urine Filtration	49	4	8.16	2.27	19.6	48	31	64.58	49.46	77.84	48	31	64.58	49.46	77.84	L'endémie bilharziose dans la région de Danané (Côte d'Ivoire): enquête sur le réservoir de virus humain
Roux et al 1974	1974	1	Ipouata	Cross-sectional study	Danané	Tonkpi	Community	Community	Community	February_I972	Kato-Katz and Urine Filtration	94	58	61.7	51.1	71.54	44	8	18.18	8.19	32.71	94	58	61.7	51.1	71.54	L'endémie bilharziose dans la région de Danané (Côte d'Ivoire): enquête sur le réservoir de virus humain
Roux et al 1974	1974	1	Keapleu	Cross-sectional study	Danané	Tonkpi	Community	Community	Community	February_I972	Kato-Katz and Urine Filtration	75	46	61.33	49.38	72.36	36	4	11.11	3.11	26.06	75	46	61.33	49.38	72.36	L'endémie bilharziose dans la région de Danané (Côte d'Ivoire): enquête sur le réservoir de virus humain
Roux et al 1974	1974	1	Depleu	Cross-sectional study	Danané	Tonkpi	Community	Community	Community	February_I972	Kato-Katz and Urine Filtration	138	7	5.07	2.06	10.17	114	57	50	40.49	59.51	114	57	50	40.49	59.51	L'endémie bilharziose dans la région de Danané (Côte d'Ivoire): enquête sur le réservoir de virus humain
Roux et al 1974	1974	1	Boueneu	Cross-sectional study	Danané	Tonkpi	Community	Community	Community	February_I972	Kato-Katz and Urine Filtration	207	90	43.48	36.62	50.53	98	17	17.35	10.44	26.31	207	90	43.48	36.62	50.53	L'endémie bilharziose dans la région de Danané (Côte d'Ivoire): enquête sur le réservoir de virus humain
Roux et al 1974	1974	1	Gnanleu	Cross-sectional study	Danané	Tonkpi	Community	Community	Community	February_I972	Kato-Katz and Urine Filtration	125	44	35.2	26.87	44.25	53	4	7.55	2.09	18.21	125	44	35.2	26.87	44.25	L'endémie bilharziose dans la région de Danané (Côte d'Ivoire): enquête sur le réservoir de virus humain
Roux et al 1974	1974	1	Tahapleu	Cross-sectional study	Danané	Tonkpi	Community	Community	Community	February_I972	Kato-Katz and Urine Filtration	65	3	4.62	0.96	12.9	26	0	0	0	0	65	3	4.62	0.96	12.9	L'endémie bilharziose dans la région de Danané (Côte d'Ivoire): enquête sur le réservoir de virus humain
Roux et al 1974	1974	1	Ebateagbeupleu	Cross-sectional study	Danané	Tonkpi	Community	Community	Community	February_I972	Kato-Katz and Urine Filtration	128	45	35.16	26.93	44.09	60	5	8.33	2.76	18.39	128	45	35.16	26.93	44.09	L'endémie bilharziose dans la région de Danané (Côte d'Ivoire): enquête sur le réservoir de virus humain
Roux et al 1974	1974	1	Pepleu	Cross-sectional study	Danané	Tonkpi	Community	Community	Community	February_I972	Kato-Katz and Urine Filtration	64	16	25	15.02	37.4	28	3	10.71	2.27	28.23	64	16	25	15.02	37.4	L'endémie bilharziose dans la région de Danané (Côte d'Ivoire): enquête sur le réservoir de virus humain
Roux et al 1974	1974	1	Trogleu	Cross-sectional study	Danané	Tonkpi	Community	Community	Community	February_I972	Kato-Katz and Urine Filtration	78	8	10.26	4.53	19.21	41	1	2.44	0.06	12.86	78	8	10.26	4.53	19.21	L'endémie bilharziose dans la région de Danané (Côte d'Ivoire): enquête sur le réservoir de virus humain
Roux et al 1974	1974	1	Monleu	Cross-sectional study	Danané	Tonkpi	Community	Community	Community	February_I972	Kato-Katz and Urine Filtration	101	1	0.99	0.02	5.39	34	1	2.94	0.07	15.33	34	1	2.94	0.07	15.33	L'endémie bilharziose dans la région de Danané (Côte d'Ivoire): enquête sur le réservoir de virus humain
Roux et al 1974	1974	1	Golleu	Cross-sectional study	Danané	Tonkpi	Community	Community	Community	February_I972	Kato-Katz and Urine Filtration	93	1	1.08	0.03	5.85	42	1	2.38	0.06	12.57	42	1	2.38	0.06	12.57	L'endémie bilharziose dans la région de Danané (Côte d'Ivoire): enquête sur le réservoir de virus humain
Roux et al 1974	1974	1	Gboginta	Cross-sectional study	Danané	Tonkpi	Community	Community	Community	February_I972	Kato-Katz and Urine Filtration	75	0	0	0	0	29	0	0	0	0	75	0	0	0	0	L'endémie bilharziose dans la région de Danané (Côte d'Ivoire): enquête sur le réservoir de virus humain
Roux et al 1974	1974	1	Oua	Cross-sectional study	Danané	Tonkpi	Community	Community	Community	February_I972	Kato-Katz and Urine Filtration	101	0	0	0	0	28	0	0	0	0	101	0	0	0	0	L'endémie bilharziose dans la région de Danané (Côte d'Ivoire): enquête sur le réservoir de virus humain
Haller and Lauber 1980	1980	1	Ahondo	Cross-sectional study	Tiassalé	Agnéby-Tiassa Mé	5-15 years	School	School		Kato-Katz and Urine Filtration	120	0	0	0	0	120	4	3.33	0.92	8.31	120	4	3.33	0.92	8.31	Santé de l'enfant d'âge scolaire en Côte d'Ivoire: affections parasitaires
Haller and Lauber 1980	1980	1	Abadjin-Doumé	Cross-sectional study	Abidjan (Bingerville)	Abidjan 2	5-15 years	School	School		Kato-Katz and Urine Filtration	108	0	0	0	0	108	0	0	0	0	108	0	0	0	0	Santé de l'enfant d'âge scolaire en Côte d'Ivoire: affections parasitaires
Haller and Lauber 1980	1980	1	Lapo	Cross-sectional study	Agboville	Agnéby-Tiassa Mé	5-15 years	School	School		Kato-Katz and Urine Filtration	120	110	91.67	85.21	95.93	120	46	38.33	29.61	47.65	120	110	91.67	85.21	95.93	Santé de l'enfant d'âge scolaire en Côte d'Ivoire: affections parasitaires
Haller and Lauber 1980	1980	1	Mopé	Cross-sectional study	Adzopé	Agnéby-Tiassa Mé	5-15 years	School	School		Kato-Katz and Urine Filtration	86	84	97.67	91.85	99.72	86	10	11.63	5.72	20.35	86	84	97.67	91.85	99.72	Santé de l'enfant d'âge scolaire en Côte d'Ivoire: affections parasitaires
Nozais et al 1980	1980	1	CDI	Cross-sectional study	CDI	DRS	Community	Community	Community		Rectal biopsy	550	110	20	16.73	23.59	550	105	19.09	15.89	22.63	550	110	20	16.73	23.59	Panorama de la bilharziose en Côte d'Ivoire
Nozais et al 1981	1981	1	Andé, Akouzin, Nkoupé	Cross-sectional study	Adzopé	Agnéby-Tiassa Mé	Schoolchildren	School	School		Kato-Katz						87	5	5.75	1.89	12.9	87	5	5.75	1.89	12.9	Evaluation des principales parasitoses intestinales chez 860 enfants ivoiriens provenant de treize villages différents
Nozais et al 1981	1981	1	Miadzin	Cross-sectional study	Adzopé	Agnéby-Tiassa Mé	Schoolchildren	School	School		Kato-Katz						50	11	22	11.53	35.96	50	11	22	11.53	35.96	Evaluation des principales parasitoses intestinales chez 860 enfants ivoiriens provenant de treize villages différents
Nozais et al 1981	1981	1	Anankouo	Cross-sectional study	Abidjan	Abidjan 2	Schoolchildren	School	School		Kato-Katz						80	2	2.5	0.3	8.74	80	2	2.5	0.3	8.74	Evaluation des principales parasitoses intestinales chez 860 enfants ivoiriens provenant de treize villages différents
Nozais et al 1981	1981	1	Azaguié	Cross-sectional study	Anyama	Abidjan 2	Schoolchildren	School	School		Kato-Katz						35	3	8.57	1.8	23.06	35	3	8.57	1.8	23.06	Evaluation des principales parasitoses intestinales chez 860 enfants ivoiriens provenant de treize villages différents
Nozais et al 1981	1981	1	Port-Bouet	Cross-sectional study	Abidjan	Abidjan 2	Schoolchildren	School	School		Kato-Katz						81	10	12.35	6.08	21.53	81	10	12.35	6.08	21.53	Evaluation des principales parasitoses intestinales chez 860 enfants ivoiriens provenant de treize villages différents
Nozais et al 1981	1981	1	Abou Seka	Cross-sectional study	Adzopé	Agnéby-Tiassa Mé	Schoolchildren	School	School		Kato-Katz						131	54	41.22	32.7	50.15	131	54	41.22	32.7	50.15	Evaluation des principales parasitoses intestinales chez 860 enfants ivoiriens provenant de treize villages différents
Nozais et al 1981	1981	1	Moapé	Cross-sectional study	Adzopé	Agnéby-Tiassa Mé	Schoolchildren	School	School		Kato-Katz						96	58	60.42	49.92	70.25	96	58	60.42	49.92	70.25	Evaluation des principales parasitoses intestinales chez 860 enfants ivoiriens provenant de treize villages différents
Nozais et al 1981	1981	1	Ouagalilié	Cross-sectional study	Gagnoa	Gôh	Schoolchildren	School	School		Kato-Katz						70	11	15.71	8.11	26.38	70	11	15.71	8.11	26.38	Evaluation des principales parasitoses intestinales chez 860 enfants ivoiriens provenant de treize villages différents
Nozais et al 1981	1981	1	Gbenzo	Cross-sectional study	Odienné	Kabadougou Bafing Folon	Schoolchildren	School	School		Kato-Katz						100	1	1	0.02	5.45	100	1	1	0.02	5.45	Evaluation des principales parasitoses intestinales chez 860 enfants ivoiriens provenant de treize villages différents
Nozais et al 1981	1981	1	Sokoro	Cross-sectional study	Odienné	Kabadougou Bafing Folon	Schoolchildren	School	School		Kato-Katz						100	36	36	26.64	46.21	100	36	36	26.64	46.21	Evaluation des principales parasitoses intestinales chez 860 enfants ivoiriens provenant de treize villages différents
Nozais et al 1981	1981	1	Pacouabo	Cross-sectional study	Aboisso	Sud Comoé	Schoolchildren	School	School		Kato-Katz						30	4	13.33	3.76	30.72	30	4	13.33	3.76	30.72	Evaluation des principales parasitoses intestinales chez 860 enfants ivoiriens provenant de treize villages différents
Yapi et al 1988	1988	2	Yamoussoukro	Cross-sectional study	Yamoussoukro	Bélier	Community	Community	Community		Kato-Katz and Urine Filtration	608	38	6.25	4.46	8.48	338	10	2.96	1.43	5.37	608	38	6.25	4.46	8.48	Enquête parasitologique sur les schistosomoses à Yamoussoukro (Côte d'Ivoire)
N'Goran et al 1989	1989	2	N'Guessan Pokoukro et Bouaké	Cross-sectional study	Bouaké	Gbèkè	5-19 years	School	School		Urine Filtration	545	179	32.84	28.91	36.96						545	179	32.84	28.91	36.96	Dépistage de la schistosomose urinaire par bandelettes réactives à l'hématurie. Evaluation en zones de moyenne et faible endémie de Côte-d'Ivoire
Lamothe et al 1990	1990	2	Koulinlé	Cross-sectional study	Man	Tonkpi	Community	Community	Community		Kato-Katz						130	78	60	51.05	68.49	130	78	60	51.05	68.49	Intérêt de l’échographie dans l’étude de la fibrose périportale d’origine bilharzienne en zone endémique africaine
Menan et al 1997	1997	3	Abidjan	Cross-sectional study	Abidjan	Abidjan 2	4-15 years	School	School	1994	Direct exam, Kato-Katz and RITCHIE's technique						1001	8	0.8	0.35	1.57	1001	8	0.8	0.35	1.57	Profil des helminthiases intestinales chez les enfants d’âge scolaire dans la ville d’Abidjan
N'Goran et al 1997	1997	3	Bocabo	Cross-sectional study	Yamoussoukro	Bélier	Schoolchildren	School	School	November...1992	Kato-Katz and Urine Filtration	53	42	79.25	65.89	89.16	30	0	0	0	0	53	42	79.25	65.89	89.16	Changes in human schistosomiasis levels after the construction of two large hydroelectric dams in central Cote d'Ivoire
N'Goran et al 1997	1997	3	Angossé	Cross-sectional study	Yamoussoukro	Bélier	Schoolchildren	School	School	November...1992	Kato-Katz and Urine Filtration	42	10	23.81	12.05	39.45	42	0	0	0	0	42	10	23.81	12.05	39.45	Changes in human schistosomiasis levels after the construction of two large hydroelectric dams in central Cote d'Ivoire
N'Goran et al 1997	1997	3	Kossou Town	Cross-sectional study	Yamoussoukro	Bélier	Schoolchildren	School	School	November...1992	Kato-Katz and Urine Filtration	67	24	35.82	24.47	48.47	21	4	19.05	5.45	41.91	67	24	35.82	24.47	48.47	Changes in human schistosomiasis levels after the construction of two large hydroelectric dams in central Cote d'Ivoire
N'Goran et al 1997	1997	3	Alaou Bassi	Cross-sectional study	Yamoussoukro	Bélier	Schoolchildren	School	School	November...1992	Kato-Katz and Urine Filtration	74	44	59.46	47.41	70.73	28	2	7.14	0.88	23.5	74	44	59.46	47.41	70.73	Changes in human schistosomiasis levels after the construction of two large hydroelectric dams in central Cote d'Ivoire
N'Goran et al 1997	1997	3	Suibonou	Cross-sectional study	Yamoussoukro	Bélier	Schoolchildren	School	School	November...1992	Kato-Katz and Urine Filtration	54	34	62.96	48.74	75.71						54	34	62.96	48.74	75.71	Changes in human schistosomiasis levels after the construction of two large hydroelectric dams in central Cote d'Ivoire
N'Goran et al 1997	1997	3	Tokohiri	Cross-sectional study	Tiassalé	Agnéby-Tiassa Mé	Schoolchildren	School	School	November...1992	Kato-Katz and Urine Filtration	41	39	95.12	83.47	99.4	18	1	5.56	0.14	27.29	41	39	95.12	83.47	99.4	Changes in human schistosomiasis levels after the construction of two large hydroelectric dams in central Cote d'Ivoire
N'Goran et al 1997	1997	3	Taabo Town	Cross-sectional study	Tiassalé	Agnéby-Tiassa Mé	Schoolchildren	School	School	November...1992	Kato-Katz and Urine Filtration	54	50	92.59	82.11	97.95						54	50	92.59	82.11	97.95	Changes in human schistosomiasis levels after the construction of two large hydroelectric dams in central Cote d'Ivoire
N'Goran et al 1997	1997	3	Ahondo	Cross-sectional study	Tiassalé	Agnéby-Tiassa Mé	Schoolchildren	School	School	November...1992	Kato-Katz and Urine Filtration	31	21	67.74	48.63	83.32	31	0	0	0	0	31	21	67.74	48.63	83.32	Changes in human schistosomiasis levels after the construction of two large hydroelectric dams in central Cote d'Ivoire
N'Goran et al 1997	1997	3	Bonikro	Cross-sectional study	Tiassalé	Agnéby-Tiassa Mé	Schoolchildren	School	School	November...1992	Kato-Katz and Urine Filtration	43	27	62.79	46.72	77.02	43	1	2.33	0.06	12.29	43	27	62.79	46.72	77.02	Changes in human schistosomiasis levels after the construction of two large hydroelectric dams in central Cote d'Ivoire
N'Goran et al 1997	1997	3	Taabo village	Cross-sectional study	Tiassalé	Agnéby-Tiassa Mé	Schoolchildren	School	School	November...1992	Kato-Katz and Urine Filtration	89	52	58.43	47.49	68.79	42	1	2.38	0.06	12.57	89	52	58.43	47.49	68.79	Changes in human schistosomiasis levels after the construction of two large hydroelectric dams in central Cote d'Ivoire
Utzinger et al 1998	1998	3	Gueupleu, Gbatongouin and Mélapleu	Cross-sectional study	Man	Tonkpi	8-16 years	School	School		Kato-Katz						209	193	92.34	87.87	95.56	209	193	92.34	87.87	95.56	Schistosoma mansoni, intestinal parasites and perceived morbidity indicators in schoolchildren in a rural endemic area of western Cote d'Ivoire
N'Goran et al 1998	1998	3	124 écoles des IEP de Toumodi et Tiassalé	Cross-sectional study	Toumodi, Tiassalé	DRS	7-16 years	School	School	1996-1997	Questionnaire	5904	1231	20.85	19.82	21.91						5904	1231	20.85	19.82	21.91	Identification rapide par questionnaire des principaux foyers de bilharziose urinaire au centre de la Côte d'Ivoire
Cadot et al 1998	1998	3	Daloa	Cross-sectional study	Daloa	Haut-Sassandra	Community	Community	Community	1998	Urine Filtration	310	96	30.97	25.86	36.44						310	96	30.97	25.86	36.44	Approche géographique de la schistosomiase urinaire dans une ville moyenne africaine, Daloa (Côte d'Ivoire)
Utzinger et al 2000 B	2000	3	Man region	Cross-sectional study	Man	Tonkpi	Schoolchildren	School	School	January and June 1998	Kato-Katz						5047	2746	54.41	53.02	55.79	5047	2746	54.41	53.02	55.79	Rapid screening for Schistosoma mansoni in western Côte d'Ivoire using a simple school questionnaire.
Utzinger et al 2000 C	2000	3	Fagnampleu	Cross-sectional study	Man	Tonkpi	6-14 years	School	School	November and December 1998	Kato-Katz						322	246	76.4	71.37	80.93	322	246	76.4	71.37	80.93	Simple anamnestic questions and recalled water-contact patterns for self-diagnosis of Schistosoma mansoni infection among schoolchildren in western Cote d'Ivoire
Utzinger et al 2000 A	2000	3	Fagnampleu	Cross-sectional study	Man	Tonkpi	6-14 years	School	School	Novembre 1998	Kato-Katz						253	194	76.68	70.98	81.75	253	194	76.68	70.98	81.75	Efﬁcacy of praziquantel against Schistosoma mansoni with particular consideration for intensity of infection
Utzinger et al 2000 D	2000	3	Fagnampleu	Cross-sectional study	Man	Tonkpi	6-15 years	School	School	November 1998 to July 1999	Kato-Katz						140	108	77.14	69.29	83.81	140	108	77.14	69.29	83.81	Oral artemether for prevention of Schistosoma mansoni infection: randomised controlled trial.
N'Goran et al 2001	2001	3	Taabo village	Cross-sectional study	Tiassalé	Agnéby-Tiassa Mé	5-14 years	School	School	May 1997	Urine Filtration	222	209	94.14	90.19	96.85						222	209	94.14	90.19	96.85	Reinfection with Schistosoma haematobium following school-based chemotherapy with praziquantel in four highly endemic villages in Cote d'Ivoire
N'Goran et al 2001	2001	3	Batera	Cross-sectional study	Tiassalé	Agnéby-Tiassa Mé	5-14 years	School	School	May 1997	Urine Filtration	137	120	87.59	80.88	92.6						137	120	87.59	80.88	92.6	Reinfection with Schistosoma haematobium following school-based chemotherapy with praziquantel in four highly endemic villages in Cote d'Ivoire
N'Goran et al 2001	2001	3	Bodo	Cross-sectional study	Tiassalé	Agnéby-Tiassa Mé	5-14 years	School	School	May 1997	Urine Filtration	236	212	89.83	85.25	93.37						236	212	89.83	85.25	93.37	Reinfection with Schistosoma haematobium following school-based chemotherapy with praziquantel in four highly endemic villages in Cote d'Ivoire
N'Goran et al 2001	2001	3	Assinzé	Cross-sectional study	Tiassalé	Agnéby-Tiassa Mé	5-14 years	School	School	May 1997	Urine Filtration	90	60	66.67	55.95	76.26						90	60	66.67	55.95	76.26	Reinfection with Schistosoma haematobium following school-based chemotherapy with praziquantel in four highly endemic villages in Cote d'Ivoire
Utzinger et al 2001	2001	3	Gbatongouin and Mélapleu	Cross-sectional study	Man	Tonkpi	7-14 years	School	School	November 1997 and February 1998	Kato-Katz						101	43	42.57	32.79	52.81	101	43	42.57	32.79	52.81	Relative contribution of day-to-day and intra-specimen variation in faecal egg counts of Schistosoma mansoni before and after treatment with praziquantel
Keiser et al 2002	2002	3	Gueupleu	Cross-sectional study	Man	Tonkpi	Community	Community	Community	March and May 1997	Kato-Katz						260	186	71.54	65.64	76.94	260	186	71.54	65.64	76.94	Polyparasitism with Schistosoma mansoni, geohelminths, and intestinal protozoa in rural Cote d'Ivoire
Keiser et al 2002	2002	3	Fagnampleu	Cross-sectional study	Man	Tonkpi	6-14 years	School	School	November and December 1998	Kato-Katz						325	247	76	70.98	80.54	325	247	76	70.98	80.54	Association between Schistosoma mansoni and hookworm infections among schoolchildren in Cote d'Ivoire
Utzinger et al 2002	2002	3	Gbatongouin and Mélapleu	Cross-sectional study	Man	Tonkpi	6-15 years	School	School	November 1997 and February 1998	Kato-Katz	96	85	88.54	80.42	94.14						96	85	88.54	80.42	94.14	Reduction in the prevalence and intensity of hookworm infections after praziquantel treatment for schistosomiasis infection
N'Goran et al 2003 B	2003	3	Village of Taabo	Cross-sectional study	Tiassalé	Agnéby-Tiassa Mé	5-15 years	School	School	November_2000	Kato-Katz and Urine Filtration	150	104	69.33	61.29	76.6	150	0	0	0	0	150	104	69.33	61.29	76.6	Randomized, double-blind, placebo-controlled trial of oral artemether for the prevention of patent Schistosoma haematobium infections
Utzinger et al 2003	2003	3	Fagnampleu	Cross-sectional study	Man	Tonkpi	6-15 years	School	School	December 1998	Kato-Katz						349	267	76.5	71.7	80.85	349	267	76.5	71.7	80.85	Random spatial distribution of Schistosoma mansoni and hookworm infections among school children within a single village
N'Goran et al 2003 A	2003	3	Village of Taabo	Cross-sectional study	Man	Tonkpi	5-15 years	School	School	November_2000	Urine Filtration	354	273	77.12	72.38	81.39						354	273	77.12	72.38	81.39	Efficacy and side-effects of two praziquantel treatments against Schistosoma haematobium infection, among schoolchildren from Cote d'Ivoire
Booth et al 2003	2003	3	Man region	Cross-sectional study	Man	Tonkpi	Schoolchildren	School	School	November 1997 and February 1998	Kato-Katz						101	87	86.14	77.84	92.21	101	87	86.14	77.84	92.21	The influence of sampling effort and the performance of the Kato-Katz technique in diagnosing Schistosoma mansoni and hookworm co-infections in rural Cote d'Ivoire
Agbaya et al 2004	2004	4	Agboville	Cross-sectional study	Agboville	Agnéby-Tiassa Mé	<=15 years	School	School	February to June 2001	Kato-Katz						360	36	10	7.1	13.58	360	36	10	7.1	13.58	Helminthiases intestinales chez les enfants d’âge scolaire : résultats préliminaires d’une étude prospective à Agboville dans le sud de la Côte d’Ivoire
Raso et al 2004 B	2004	4	Zouatta 2	Cross-sectional study	Man	Tonkpi	Community	Community	Community	May–July 2002	Kato-Katz						500	199	39.8	35.48	44.24	500	199	39.8	35.48	44.24	Multiple parasite infections and their relationship to self-reported morbidity in a community of rural Côte d’Ivoire
Raso et al 2004 A	2004	4	Zouatta 2	Cross-sectional study	Man	Tonkpi	5 days-91 years	Community	Community	May 2002	Kato-Katz						545	223	40.92	36.76	45.18	545	223	40.92	36.76	45.18	Efficacy and side effects of praziquantel against Schistosoma mansoni in a community of western Cote d'Ivoire
Fournet et al 2004	2004	4	Daloa	Cross-sectional study	Daloa	Haut-Sassandra	Community	Community	Community		Urine Filtration	304	97	31.91	26.7	37.47						304	97	31.91	26.7	37.47	Gestion de l'espace et schistosomose urinaire à Daloa (Côte d'Ivoire)
Dancesco et al 2005	2005	4	Tiaha	Cross-sectional study	Dabou	Abidjan 1 Grands Ponts	4-15 years	School	School		Kato-Katz						343	1	0.29	0.01	1.61	343	1	0.29	0.01	1.61	Les parasitoses intestinales dans un village de Côte d’Ivoire. I : essai de mise en place d’une stratégie de lutte et de prévention
Raso et al 2005 A	2005	4	57 schools in Man region	Cross-sectional study	Man	Tonkpi	6-16 years	School	School	October 2001 and July 2002	Kato-Katz						4042	1564	38.69	37.19	40.22	4042	1564	38.69	37.19	40.22	Disparities in parasitic infections, perceived ill health and access to health care among poorer and less poor schoolchildren of rural Côte d’Ivoire
Raso et al 2005 B	2005	4	55 schools in western CI	Cross-sectional study	Man	Tonkpi	6-16 years	School	School	October 2001 and February 2002	Kato-Katz						3818	1485	38.89	37.34	40.46	3818	1485	38.89	37.34	40.46	Spatial risk prediction and mapping of Schistosoma mansoni infections among schoolchildren living in western Cote d'Ivoire
Yapi et al 2005	2005	4	Angolokaha	Cross-sectional study	Niakaramandougou	Hambol	4-15 years	School	School	1997-1999	Kato-Katz and Urine Filtration	90	2	2.22	0.27	7.8	78	1	1.28	0.03	6.94	90	2	2.22	0.27	7.8	Rice irrigation and schistosomiasis in savannah and forest areas of Côte d’Ivoire
Yapi et al 2005	2005	4	Kabolo	Cross-sectional study	Katiola	Hambol	4-15 years	School	School	1997-1999	Kato-Katz and Urine Filtration	114	0	0	0	0	108	0	0	0	3.36	108	0	0	0	3.36	Rice irrigation and schistosomiasis in savannah and forest areas of Côte d’Ivoire
Yapi et al 2005	2005	4	Ounandiekaha	Cross-sectional study	Katiola	Hambol	4-15 years	School	School	1997-1999	Kato-Katz and Urine Filtration	126	0	0	0	0	113	0	0	0	3.21	113	0	0	0	3.21	Rice irrigation and schistosomiasis in savannah and forest areas of Côte d’Ivoire
Yapi et al 2005	2005	4	Doussoulokaha	Cross-sectional study	Niakaramandougou	Hambol	4-15 years	School	School	1997-1999	Kato-Katz and Urine Filtration	156	0	0	0	0	143	1	0.7	0.02	3.83	143	1	0.7	0.02	3.83	Rice irrigation and schistosomiasis in savannah and forest areas of Côte d’Ivoire
Yapi et al 2005	2005	4	Folonfokaha	Cross-sectional study	Niakaramandougou	Hambol	4-15 years	School	School	1997-1999	Kato-Katz and Urine Filtration	109	0	0	0	0	94	2	2.13	0.26	7.48	94	2	2.13	0.26	7.48	Rice irrigation and schistosomiasis in savannah and forest areas of Côte d’Ivoire
Yapi et al 2005	2005	4	Serigbokaha	Cross-sectional study	Niakaramandougou	Hambol	4-15 years	School	School	1997-1999	Kato-Katz and Urine Filtration	138	3	2.17	0.45	6.22	127	1	0.79	0.02	4.31	138	3	2.17	0.45	6.22	Rice irrigation and schistosomiasis in savannah and forest areas of Côte d’Ivoire
Yapi et al 2005	2005	4	Petionara	Cross-sectional study	Katiola	Hambol	4-15 years	School	School	1997-1999	Kato-Katz and Urine Filtration	211	0	0	0	0	208	9	4.33	2	8.06	208	9	4.33	2	8.06	Rice irrigation and schistosomiasis in savannah and forest areas of Côte d’Ivoire
Yapi et al 2005	2005	4	Tiomorokaha	Cross-sectional study	Katiola	Hambol	4-15 years	School	School	1997-1999	Kato-Katz and Urine Filtration	127	2	1.57	0.19	5.57	95	6	6.32	2.35	13.24	95	6	6.32	2.35	13.24	Rice irrigation and schistosomiasis in savannah and forest areas of Côte d’Ivoire
Yapi et al 2005	2005	4	Fapaha	Cross-sectional study	Korhogo	Poro Tchologo Bagoué	4-15 years	School	School	1997-1999	Kato-Katz and Urine Filtration	141	5	3.55	1.16	8.08	132	2	1.52	0.18	5.37	132	2	1.52	0.18	5.37	Rice irrigation and schistosomiasis in savannah and forest areas of Côte d’Ivoire
Yapi et al 2005	2005	4	Kombolokoura	Cross-sectional study	Korhogo	Poro Tchologo Bagoué	4-15 years	School	School	1997-1999	Kato-Katz and Urine Filtration	271	8	2.95	1.28	5.73	252	10	3.97	1.92	7.18	252	10	3.97	1.92	7.18	Rice irrigation and schistosomiasis in savannah and forest areas of Côte d’Ivoire
Yapi et al 2005	2005	4	Katiorkpo	Cross-sectional study	Korhogo	Poro Tchologo Bagoué	4-15 years	School	School	1997-1999	Kato-Katz and Urine Filtration	78	3	3.85	0.8	10.83	78	4	5.13	1.41	12.61	78	4	5.13	1.41	12.61	Rice irrigation and schistosomiasis in savannah and forest areas of Côte d’Ivoire
Yapi et al 2005	2005	4	Nongotchenekaha	Cross-sectional study	Sinématiali	Poro Tchologo Bagoué	4-15 years	School	School	1997-1999	Kato-Katz and Urine Filtration	178	2	1.12	0.14	4	179	10	5.59	2.71	10.03	179	10	5.59	2.71	10.03	Rice irrigation and schistosomiasis in savannah and forest areas of Côte d’Ivoire
Yapi et al 2005	2005	4	Koumbolikaha	Cross-sectional study	Korhogo	Poro Tchologo Bagoué	4-15 years	School	School	1997-1999	Kato-Katz and Urine Filtration	51	0	0	0	0	53	4	7.55	2.09	18.21	53	4	7.55	2.09	18.21	Rice irrigation and schistosomiasis in savannah and forest areas of Côte d’Ivoire
Yapi et al 2005	2005	4	Binguebougou	Cross-sectional study	Korhogo	Poro Tchologo Bagoué	4-15 years	School	School	1997-1999	Kato-Katz and Urine Filtration	208	1	0.48	0.01	2.65	177	14	7.91	4.39	12.92	177	14	7.91	4.39	12.92	Rice irrigation and schistosomiasis in savannah and forest areas of Côte d’Ivoire
Yapi et al 2005	2005	4	Zemongokaha	Cross-sectional study	Korhogo	Poro Tchologo Bagoué	4-15 years	School	School	1997-1999	Kato-Katz and Urine Filtration	281	8	2.85	1.24	5.53	275	22	8	5.08	11.86	275	22	8	5.08	11.86	Rice irrigation and schistosomiasis in savannah and forest areas of Côte d’Ivoire
Yapi et al 2005	2005	4	Kassoumbarga	Cross-sectional study	Korhogo	Poro Tchologo Bagoué	4-15 years	School	School	1997-1999	Kato-Katz and Urine Filtration	223	1	0.45	0.01	2.47	220	24	10.91	7.12	15.8	220	24	10.91	7.12	15.8	Rice irrigation and schistosomiasis in savannah and forest areas of Côte d’Ivoire
Yapi et al 2005	2005	4	Nambekaha	Cross-sectional study	Korhogo	Poro Tchologo Bagoué	4-15 years	School	School	1997-1999	Kato-Katz and Urine Filtration	119	0	0	0	0	117	15	12.82	7.36	20.26	117	15	12.82	7.36	20.26	Rice irrigation and schistosomiasis in savannah and forest areas of Côte d’Ivoire
Yapi et al 2005	2005	4	Tioroniaradougou	Cross-sectional study	Korhogo	Poro Tchologo Bagoué	4-15 years	School	School	1997-1999	Kato-Katz and Urine Filtration	248	5	2.02	0.66	4.64	239	48	20.08	15.2	25.73	239	48	20.08	15.2	25.73	Rice irrigation and schistosomiasis in savannah and forest areas of Côte d’Ivoire
Yapi et al 2005	2005	4	Kaforo	Cross-sectional study	Korhogo	Poro Tchologo Bagoué	4-15 years	School	School	1997-1999	Kato-Katz and Urine Filtration	130	8	6.15	2.69	11.77	121	25	20.66	13.84	28.97	121	25	20.66	13.84	28.97	Rice irrigation and schistosomiasis in savannah and forest areas of Côte d’Ivoire
Yapi et al 2005	2005	4	Gbahouakaha	Cross-sectional study	Korhogo	Poro Tchologo Bagoué	4-15 years	School	School	1997-1999	Kato-Katz and Urine Filtration	206	4	1.94	0.53	4.9	206	43	20.87	15.54	27.07	206	43	20.87	15.54	27.07	Rice irrigation and schistosomiasis in savannah and forest areas of Côte d’Ivoire
Yapi et al 2005	2005	4	Kohotcheri	Cross-sectional study	Korhogo	Poro Tchologo Bagoué	4-15 years	School	School	1997-1999	Kato-Katz and Urine Filtration	242	15	6.2	3.51	10.02	216	50	23.15	17.7	29.35	216	50	23.15	17.7	29.35	Rice irrigation and schistosomiasis in savannah and forest areas of Côte d’Ivoire
Yapi et al 2005	2005	4	Karakpo	Cross-sectional study	Korhogo	Poro Tchologo Bagoué	4-15 years	School	School	1997-1999	Kato-Katz and Urine Filtration	121	1	0.83	0.02	4.52	119	32	26.89	19.18	35.79	119	32	26.89	19.18	35.79	Rice irrigation and schistosomiasis in savannah and forest areas of Côte d’Ivoire
Yapi et al 2005	2005	4	Nombolo	Cross-sectional study	Korhogo	Poro Tchologo Bagoué	4-15 years	School	School	1997-1999	Kato-Katz and Urine Filtration	104	32	30.77	22.09	40.58	103	5	4.85	1.59	10.97	104	32	30.77	22.09	40.58	Rice irrigation and schistosomiasis in savannah and forest areas of Côte d’Ivoire
Yapi et al 2005	2005	4	Lamekaha	Cross-sectional study	Korhogo	Poro Tchologo Bagoué	4-15 years	School	School	1997-1999	Kato-Katz and Urine Filtration	167	4	2.4	0.66	6.02	162	62	38.27	30.76	46.22	162	62	38.27	30.76	46.22	Rice irrigation and schistosomiasis in savannah and forest areas of Côte d’Ivoire
Yapi et al 2005	2005	4	Douedy-guezon	Cross-sectional study	Guiglo	Cavally-Guemon	4-15 years	School	School	1997-1999	Kato-Katz and Urine Filtration	112	1	0.89	0.02	4.87	106	53	50	40.13	59.87	106	53	50	40.13	59.87	Rice irrigation and schistosomiasis in savannah and forest areas of Côte d’Ivoire
Yapi et al 2005	2005	4	Seileu	Cross-sectional study	Danané	Tonkpi	4-15 years	School	School	1997-1999	Kato-Katz and Urine Filtration	225	3	1.33	0.28	3.85	221	101	45.7	39	52.51	221	101	45.7	39	52.51	Rice irrigation and schistosomiasis in savannah and forest areas of Côte d’Ivoire
Yapi et al 2005	2005	4	Zouan	Cross-sectional study	Guiglo	Cavally-Guemon	4-15 years	School	School	1997-1999	Kato-Katz and Urine Filtration	284	1	0.35	0.01	1.95	272	10	3.68	1.78	6.66	272	10	3.68	1.78	6.66	Rice irrigation and schistosomiasis in savannah and forest areas of Côte d’Ivoire
Yapi et al 2005	2005	4	Glapaoudy	Cross-sectional study	Guiglo	Cavally-Guemon	4-15 years	School	School	1997-1999	Kato-Katz and Urine Filtration	134	6	4.48	1.66	9.49	127	9	7.09	3.29	13.03	127	9	7.09	3.29	13.03	Rice irrigation and schistosomiasis in savannah and forest areas of Côte d’Ivoire
Yapi et al 2005	2005	4	Beoue	Cross-sectional study	Bangolo	Cavally-Guemon	4-15 years	School	School	1997-1999	Kato-Katz and Urine Filtration	160	1	0.63	0.02	3.43	155	22	14.19	9.11	20.7	155	22	14.19	9.11	20.7	Rice irrigation and schistosomiasis in savannah and forest areas of Côte d’Ivoire
Yapi et al 2005	2005	4	Ziglo	Cross-sectional study	Bloléquin	Cavally-Guemon	4-15 years	School	School	1997-1999	Kato-Katz and Urine Filtration	150	2	1.33	0.16	4.73	140	21	15	9.53	22.01	140	21	15	9.53	22.01	Rice irrigation and schistosomiasis in savannah and forest areas of Côte d’Ivoire
Yapi et al 2005	2005	4	Yotta	Cross-sectional study	Danané	Tonkpi	4-15 years	School	School	1997-1999	Kato-Katz and Urine Filtration	192	1	0.52	0.01	2.87	186	31	16.67	11.61	22.82	186	31	16.67	11.61	22.82	Rice irrigation and schistosomiasis in savannah and forest areas of Côte d’Ivoire
Yapi et al 2005	2005	4	Pohan	Cross-sectional study	Bloléquin	Cavally-Guemon	4-15 years	School	School	1997-1999	Kato-Katz and Urine Filtration	70	1	1.43	0.04	7.7	67	13	19.4	10.76	30.89	67	13	19.4	10.76	30.89	Rice irrigation and schistosomiasis in savannah and forest areas of Côte d’Ivoire
Yapi et al 2005	2005	4	Zoleu	Cross-sectional study	Zouan-Hounien	Tonkpi	4-15 years	School	School	1997-1999	Kato-Katz and Urine Filtration	76	0	0	0	0	69	14	20.29	11.56	31.69	69	14	20.29	11.56	31.69	Rice irrigation and schistosomiasis in savannah and forest areas of Côte d’Ivoire
Yapi et al 2005	2005	4	Douandrou	Cross-sectional study	Bangolo	Cavally-Guemon	4-15 years	School	School	1997-1999	Kato-Katz and Urine Filtration	123	6	4.88	1.81	10.32	116	44	37.93	29.09	47.41	116	44	37.93	29.09	47.41	Rice irrigation and schistosomiasis in savannah and forest areas of Côte d’Ivoire
Yapi et al 2005	2005	4	Finneu	Cross-sectional study	Zouan-Hounien	Tonkpi	4-15 years	School	School	1997-1999	Kato-Katz and Urine Filtration	221	1	0.45	0.01	2.5	215	133	61.86	55.01	68.38	215	133	61.86	55.01	68.38	Rice irrigation and schistosomiasis in savannah and forest areas of Côte d’Ivoire
Yapi et al 2005	2005	4	Pepleu	Cross-sectional study	Zouan-Hounien	Tonkpi	4-15 years	School	School	1997-1999	Kato-Katz and Urine Filtration	126	3	2.38	0.49	6.8	117	86	73.5	64.55	81.23	117	86	73.5	64.55	81.23	Rice irrigation and schistosomiasis in savannah and forest areas of Côte d’Ivoire
Yapi et al 2005	2005	4	Bietouo	Cross-sectional study	Danané	Tonkpi	4-15 years	School	School	1997-1999	Kato-Katz and Urine Filtration	199	2	1.01	0.12	3.58	189	123	65.08	57.82	71.85	189	123	65.08	57.82	71.85	Rice irrigation and schistosomiasis in savannah and forest areas of Côte d’Ivoire
Yapi et al 2005	2005	4	Danta	Cross-sectional study	Zouan-Hounien	Tonkpi	4-15 years	School	School	1997-1999	Kato-Katz and Urine Filtration	116	2	1.72	0.21	6.09	106	69	65.09	55.22	74.1	106	69	65.09	55.22	74.1	Rice irrigation and schistosomiasis in savannah and forest areas of Côte d’Ivoire
Yapi et al 2005	2005	4	Zeale	Cross-sectional study	Zouan-Hounien	Tonkpi	4-15 years	School	School	1997-1999	Kato-Katz and Urine Filtration	362	1	0.28	0.01	1.53	342	227	66.37	61.1	71.37	342	227	66.37	61.1	71.37	Rice irrigation and schistosomiasis in savannah and forest areas of Côte d’Ivoire
Yapi et al 2005	2005	4	Vetouo	Cross-sectional study	Zouan-Hounien	Tonkpi	4-15 years	School	School	1997-1999	Kato-Katz and Urine Filtration	161	1	0.62	0.02	3.41	158	122	77.22	69.88	83.5	158	122	77.22	69.88	83.5	Rice irrigation and schistosomiasis in savannah and forest areas of Côte d’Ivoire
Yapi et al 2005	2005	4	Bouenneu	Cross-sectional study	Zouan-Hounien	Tonkpi	4-15 years	School	School	1997-1999	Kato-Katz and Urine Filtration	189	5	2.65	0.86	6.07	175	88	50.29	42.64	57.92	175	88	50.29	42.64	57.92	Rice irrigation and schistosomiasis in savannah and forest areas of Côte d’Ivoire
Yapi et al 2005	2005	4	Gbontegleu	Cross-sectional study	Zouan-Hounien	Tonkpi	4-15 years	School	School	1997-1999	Kato-Katz and Urine Filtration	84	43	51.19	40.04	62.26	76	32	42.11	30.86	53.98	84	43	51.19	40.04	62.26	Rice irrigation and schistosomiasis in savannah and forest areas of Côte d’Ivoire
Yapi et al 2005	2005	4	Batouapleu	Cross-sectional study	Zouan-Hounien	Tonkpi	4-15 years	School	School	1997-1999	Kato-Katz and Urine Filtration	120	0	0	0	0	112	58	51.79	42.15	61.33	112	58	51.79	42.15	61.33	Rice irrigation and schistosomiasis in savannah and forest areas of Côte d’Ivoire
Yapi et al 2005	2005	4	Meantouo	Cross-sectional study	Zouan-Hounien	Tonkpi	4-15 years	School	School	1997-1999	Kato-Katz and Urine Filtration	221	3	1.36	0.28	3.92	213	91	42.72	35.99	49.66	213	91	42.72	35.99	49.66	Rice irrigation and schistosomiasis in savannah and forest areas of Côte d’Ivoire
Yapi et al 2005	2005	4	Bepleu	Cross-sectional study	Zouan-Hounien	Tonkpi	4-15 years	School	School	1997-1999	Kato-Katz and Urine Filtration	184	0	0	0	0	175	96	54.86	47.17	62.38	175	96	54.86	47.17	62.38	Rice irrigation and schistosomiasis in savannah and forest areas of Côte d’Ivoire
Adoubryn et al 2006	2006	4	Adzopé	Cross-sectional study	Adzopé	Agnéby-Tiassa Mé	5-15 years	School	School	November 2000 to February 2001	Kato-Katz and concentration by centrifugation	354	67	18.93	14.98	23.4	354	32	9.04	6.27	12.52	354	67	18.93	14.98	23.4	Profil épidémiologique des schistosomoses chez les enfants d'âge scolaire dans la région de l'Agnéby (sud-est de la Côte-d'Ivoire)
Adoubryn et al 2006	2006	4	Agboville	Cross-sectional study	Agboville	Agnéby-Tiassa Mé	5-15 years	School	School	November 2000 to February 2001	Kato-Katz and concentration by centrifugation	370	15	4.05	2.29	6.6	370	80	21.62	17.53	26.17	370	80	21.62	17.53	26.17	Profil épidémiologique des schistosomoses chez les enfants d'âge scolaire dans la région de l'Agnéby (sud-est de la Côte-d'Ivoire)
Raso et al 2006	2006	4	57 school (western CI)	Cross-sectional study	Man	Tonkpi	6-16 years	School	School	2001/2002	Kato-Katz						3578	952	26.61	25.16	28.09	3578	952	26.61	25.16	28.09	An integrated approach for risk profiling and spatial prediction of Schistosoma mansoni-hookworm coinfection
Raso et al 2007	2007	4	56 schools in Man region	Cross-sectional study	Man	Tonkpi	6-16 years	School	School	October 2001 and July 2002	Kato-Katz						3578	862	24.09	22.7	25.53	3578	862	24.09	22.7	25.53	Bayesian risk maps for Schistosoma mansoni and hookworm mono-infections in a setting where both parasites co-exist
Beck-Woerner et al 2007	2007	4	57 schools in Man region	Cross-sectional study	Man	Tonkpi	6-16 years	School	School	October 2001 and February 2002	Kato-Katz						4755	1866	39.24	37.85	40.65	4755	1866	39.24	37.85	40.65	Bayesian spatial risk prediction of Schistosoma mansoni infection in western Cote d'Ivoire using a remotely-sensed digital elevation model
Matthys et al 2007	2007	4	Man	Cross-sectional study	Man	Tonkpi	Community	Community	Community	April 2004 and June 2005	Kato-Katz						716	359	50.14	46.41	53.86	716	359	50.14	46.41	53.86	Risk factors for Schistosoma mansoni and hookworm in urban farming communities in western Cote d'Ivoire
N'Guessan et al 2007	2007	4	Centre and South Côte d'Ivoire	Cross-sectional study	Centre and South Côte d'Ivoire	DRS		School	School	April_1999	Questionnaire	118327	22035	18.62	18.4	18.85	118327	27555	23.29	23.05	23.53	118327	27555	23.29	23.05	23.53	Identification des régions à haut risque de schistosomoses en Côte d'Ivoire
Evi et al 2007	2007	4	Soubré	Cross-sectional study	Soubré	Gboklé Nawa San Pedro	4-15 years	School	School	1999-2001	Kato-Katz						360	27	7.5	5	10.72	360	27	7.5	5	10.72	Helminthoses intestinales en milieu scolaire dans six villes du sud-ouest de la Côte d’Ivoire
Evi et al 2007	2007	4	Gagnoa	Cross-sectional study	Gagnoa	Gôh	4-15 years	School	School	1999-2001	Kato-Katz						420	12	2.86	1.48	4.94	420	12	2.86	1.48	4.94	Helminthoses intestinales en milieu scolaire dans six villes du sud-ouest de la Côte d’Ivoire
Evi et al 2007	2007	4	Daloa	Cross-sectional study	Daloa	Haut-Sassandra	4-15 years	School	School	1999-2001	Kato-Katz						360	1	0.28	0.01	1.54	360	1	0.28	0.01	1.54	Helminthoses intestinales en milieu scolaire dans six villes du sud-ouest de la Côte d’Ivoire
Evi et al 2007	2007	4	Bouaflé	Cross-sectional study	Bouaflé	Marahoué	4-15 years	School	School	1999-2001	Kato-Katz						360	13	3.61	1.94	6.1	360	13	3.61	1.94	6.1	Helminthoses intestinales en milieu scolaire dans six villes du sud-ouest de la Côte d’Ivoire
Evi et al 2007	2007	4	Sassandra	Cross-sectional study	Sassandra	Gboklé Nawa San Pedro	4-15 years	School	School	1999-2001	Kato-Katz						360	2	0.56	0.07	1.99	360	2	0.56	0.07	1.99	Helminthoses intestinales en milieu scolaire dans six villes du sud-ouest de la Côte d’Ivoire
Evi et al 2007	2007	4	San Pedro	Cross-sectional study	San Pedro	Gboklé Nawa San Pedro	4-15 years	School	School	1999-2001	Kato-Katz						360	3	0.83	0.17	2.42	360	3	0.83	0.17	2.42	Helminthoses intestinales en milieu scolaire dans six villes du sud-ouest de la Côte d’Ivoire
Menan et al 2008	2008	4	Tiassalé	Cross-sectional study	Tiassalé	Agnéby-Tiassa Mé	4-15 years	School	School	March to May 2007	Kato-Katz and Baermann						420	39	9.29	6.69	12.48	420	39	9.29	6.69	12.48	Helminthoses intestinales chez les enfants d'âge scolaire de la zone rurale et urbaine de Tiassalé (Côte d'Ivoire)]
Scherrer et al 2009	2009	4	Douimbly and Zouatta II	Cross-sectional study	Man	Tonkpi	4-13 years	School	School	April and July 2007	Kato-Katz						221	64	28.96	23.07	35.42	221	64	28.96	23.07	35.42	Sequential analysis of helminth egg output in human stool samples following albendazole and praziquantel administration
Ouattara et al 2010	2010	4	30 villages of Agboville	Cross-sectional study	Agboville	Agnéby-Tiassa Mé	Schoolchildren	School	School	Novembre 2004	Kato-Katz						1398	189	13.52	11.77	15.42	1398	189	13.52	11.77	15.42	Prevalence and spatial distribution of Entamoeba histolytica/dispar and Giardia lamblia among schoolchildren in Agboville area (Côte d'Ivoire)
Keiser et al 2010	2010	4	Guessiguié	Cross-sectional study	Agboville	Agnéby-Tiassa Mé	Schoolchildren	School	School	November and December 2010	Kato-Katz and Urine Filtration	173	103	59.54	51.82	66.92	75	31	41.33	30.08	53.3	173	103	59.54	51.82	66.92	Efficacy and safety of Mefloquine, Artesunate, Mefloquine-Artesunate, and Praziquantel against Schistosoma haematobium: randomized,exploratory open-label trial
Glinz et al 2010	2010	4	Azaguie´-IRFA	Cross-sectional study	Agboville	Agnéby-Tiassa Mé	Schoolchildren	School	School	June 2008	Kato-Katz						112	72	64.29	54.68	73.12	112	72	64.29	54.68	73.12	Comparing diagnostic accuracy of Kato-Katz, Koga agar plate, ether-concentration, and FLOTAC for Schistosoma mansoni and soil-transmitted helminths
Diakité et al 2010	2010	4	Raffiekro 1	Cross-sectional study	Bouaké	Gbèkè	6-14 years	School	School	June 2007 to June 2008	Kato-Katz and Urine Filtration	99	5	5.05	1.66	11.39	100	1	1	0.02	5.45	99	5	5.05	1.66	11.39	Situation épidémiologique avant la mise en eau du barrage hydroagricole de cinq villages de Bouaké, centre Côte-d'Ivoire
Diakité et al 2010	2010	4	Mamian	Cross-sectional study	Bouaké	Gbèkè	8-14 years	School	School	June 2007 to June 2008	Kato-Katz and Urine Filtration	77	1	1.3	0.03	7.02	77	4	5.19	1.43	12.77	77	4	5.19	1.43	12.77	Situation épidémiologique avant la mise en eau du barrage hydroagricole de cinq villages de Bouaké, centre Côte-d'Ivoire
Diakité et al 2010	2010	4	N’Drikro	Cross-sectional study	Bouaké	Gbèkè	9-14 years	School	School	June 2007 to June 2008	Kato-Katz and Urine Filtration	100	4	4	1.1	9.93	98	1	1.02	0.03	5.55	100	4	4	1.1	9.93	Situation épidémiologique avant la mise en eau du barrage hydroagricole de cinq villages de Bouaké, centre Côte-d'Ivoire
Diakité et al 2010	2010	4	Raffiekro 2	Cross-sectional study	Bouaké	Gbèkè	7-14 years	School	School	June 2007 to June 2008	Kato-Katz and Urine Filtration	85	3	3.53	0.73	9.97	87	1	1.15	0.03	6.24	85	3	3.53	0.73	9.97	Situation épidémiologique avant la mise en eau du barrage hydroagricole de cinq villages de Bouaké, centre Côte-d'Ivoire
Traoré et al 2011	2011	4	N'Gatty and Allaba	Cross-sectional study	Dabou	Abidjan 1 Grands Ponts	6-15 years	School	School	May 2010	Kato-Katz						166	0	0	0	0	166	0	0	0	0	No Paragonimus in high-risk groups in Côte d’Ivoire, but considerable prevalence of helminths and intestinal protozoon infections
Becker et al 2011	2011	4	Léléblé	Cross-sectional study	Tiassalé	Agnéby-Tiassa Mé	2 months-75 years	Community	Community	May and June 2009	Kato-Katz and Urine Filtration	270	23	8.52	5.48	12.51	292	14	4.79	2.65	7.91	270	23	8.52	5.48	12.51	Diagnosis, Clinical Features, and Self-Reported Morbidity of Strongyloides stercoralis and Hookworm Infection in a Co-Endemic Setting
Coulibaly et al 2011	2011	4	Abbé-Begnini	Cross-sectional study	Agboville	Agnéby-Tiassa Mé	8-12 years	School	School	October/November 2010	Kato-Katz and Urine Filtration	146	6	4.11	1.52	8.73	146	48	32.88	25.34	41.13	146	48	32.88	25.34	41.13	Accuracy of urine circulating cathodic antigen (CCA) test for Schistosoma mansoni diagnosis in different settings of Côte d'Ivoire.
Coulibaly et al 2011	2011	4	Azaguié Gare	Cross-sectional study	Agboville	Agnéby-Tiassa Mé	8-12 years	School	School	October/November 2010	Kato-Katz and Urine Filtration	130	1	0.77	0.02	4.21	130	69	53.08	44.13	61.88	130	69	53.08	44.13	61.88	Accuracy of urine circulating cathodic antigen (CCA) test for Schistosoma mansoni diagnosis in different settings of Côte d'Ivoire.
Coulibaly et al 2011	2011	4	M’Bromé/Makouguié	Cross-sectional study	Agboville	Agnéby-Tiassa Mé	8-12 years	School	School	October/November 2010	Kato-Katz and Urine Filtration	170	111	65.29	57.63	72.42	170	156	91.76	86.57	95.42	170	156	91.76	86.57	95.42	Accuracy of urine circulating cathodic antigen (CCA) test for Schistosoma mansoni diagnosis in different settings of Côte d'Ivoire.
Fürst et al 2011	2011	4	Grand Moutcho	Cross-sectional study	Agboville	Agnéby-Tiassa Mé	7-15 years	School	School	early 2010	Kato-Katz	167	141	84.43	78.03	89.57	167	91	54.49	46.62	62.2	167	141	84.43	78.03	89.57	Questionnaire-based approach to assess schoolchildren’s physical fitness and its potential role in exploring the putative impact of helminth and Plasmodium spp. infections in Côte d’Ivoire
Müller et al 2011	2011	4	Grand Moutcho	Cross-sectional study	Agboville	Agnéby-Tiassa Mé	7-15 years	School	School	January and April 2010	Kato-Katz and Urine Filtration	156	133	85.26	78.7	90.42	156	84	53.85	45.69	61.85	156	133	85.26	78.7	90.42	Effect of schistosomiasis and soil-transmitted helminth infections on physical fitness of school children in Cote d'Ivoire.
Fürst et al 2012	2012	4	Taabo HDSS	Cross-sectional study	Tiassalé	Agnéby-Tiassa Mé	Community	Community	Community	June 2010	Kato-Katz and Urine Filtration	187	4	2.14	0.59	5.39	187	4	2.14	0.59	5.39	187	4	2.14	0.59	5.39	Schistosomiasis, soil-transmitted helminthiasis, and sociodemographic factors influence quality of life of adults in Cote d'Ivoire.
Rigetti et al 2012	2012	4	Taabo Cité, Ahondo and Katchénou	Cross-sectional study	Tiassalé	Agnéby-Tiassa Mé	Schoolchildren	School	School	Avril 2010	Kato-Katz and Urine Filtration	147	15	10.2	5.82	16.27						147	15	10.2	5.82	16.27	Interactions and potential implications of plasmodium falciparum-hookworm coinfection in different age groups in south-central Côte d’Ivoire
Coulibaly et al 2012	2012	4	Azaguié Makouguie and AzaguiéM’Bromé	Cross-sectional study	Agboville	Agnéby-Tiassa Mé	<6 years	Preschool	Community	June and November 2011	Kato-Katz and Urine Filtration	160	18	11.25	6.81	17.2	160	35	21.88	15.74	29.09	160	35	21.88	15.74	29.09	Efficacy and safety of praziquantel in preschool-aged children in an area co-endemic for Schistosoma mansoni and S. haematobium.
Rigetti et al 2012	2012	4	Ahondo (Taabo)	Cross-sectional study	Tiassalé	Agnéby-Tiassa Mé	Community	Community	Community	April of 2010	Urine Filtration	75	30	40	28.85	51.96						75	30	40	28.85	51.96	Etiology of anemia among infants, school-aged children, and young non-pregnant women in different settings of South-Central Côte d’Ivoire
Krauth et al 2012	2012	4	Azaguié	Cross-sectional study	Agboville	Agnéby-Tiassa Mé	5-52 years	Community	Community	September and October 2010	Kato-Katz						222	102	45.95	39.26	52.74	222	102	45.95	39.26	52.74	An in-depth analysis of a piece of shit: distribution of Schistosoma mansoni and hookworm eggs in human stool.
Stete et al 2012	2012	4	Grand Moutcho	Cross-sectional study	Agboville	Agnéby-Tiassa Mé	7-15 years	School	School	March and June 2010	Urine Filtration	124	98	79.03	70.81	85.82						124	98	79.03	70.81	85.82	Dynamics of Schistosoma haematobium egg output and associated infection parameters following treatment with praziquantel in school-aged children
Coulibaly et al 2012	2012	4	Azaguié M’Bromé/Azaguié Makouguié	Cross-sectional study	Agboville	Agnéby-Tiassa Mé	8-12 years	School	School	September_ 2010	Kato-Katz and Urine Filtration	170	111	65.29	57.63	72.42	170	156	91.76	86.57	95.42	170	156	91.76	86.57	95.42	Intestinal parasitic infections in schoolchildren in different settings of Côte d’Ivoire: effect of diagnostic approach and implications for control
Coulibaly et al 2012	2012	4	Azaguié Gare	Cross-sectional study	Agboville	Agnéby-Tiassa Mé	8-12 years	School	School	September_ 2010	Kato-Katz and Urine Filtration	130	1	0.77	0.02	4.21	130	69	53.08	44.13	61.88	130	69	53.08	44.13	61.88	Intestinal parasitic infections in schoolchildren in different settings of Côte d’Ivoire: effect of diagnostic approach and implications for control
Coulibaly et al 2012	2012	4	Abbé-Bégnini	Cross-sectional study	Agboville	Agnéby-Tiassa Mé	8-12 years	School	School	September_ 2010	Kato-Katz and Urine Filtration	146	6	4.11	1.52	8.73	146	48	32.88	25.34	41.13	146	48	32.88	25.34	41.13	Intestinal parasitic infections in schoolchildren in different settings of Côte d’Ivoire: effect of diagnostic approach and implications for control
Adoubryn et al 2012	2012	4	Biankouma	Cross-sectional study	Biankouma	Tonkpi	4-15 years	School	School	November 2006 to March 2007	Kato-Katz						386	137	35.49	30.72	40.49	386	137	35.49	30.72	40.49	Parasitoses intestinales infantiles à Biankouma, régiondes 18 Montagnes (ouest de la Côte d'Ivoire) : étudede l'efficacité et de la tolérance du praziquantelet de l'albendazole
Fürst et al 2013	2013	4	Taabo HDSS	Cross-sectional study	Tiassalé	Agnéby-Tiassa Mé	>=18 years	Community	Community	June 2010	Kato-Katz and Urine Filtration	195	4	2.05	0.56	5.17	195	4	2.05	0.56	5.17	195	4	2.05	0.56	5.17	Scope and Limits of an anamnestic questionnaire in a control-induced low-endemicity helminthiasis setting in south-central Côte d'Ivoire.
Coulibaly et al 2013	2013	4	Azaguié M’Bromé	Cross-sectional study	Agboville	Agnéby-Tiassa Mé	<6 years	Preschool	Community	August_ 2011	Kato-Katz and Urine Filtration	118	6	5.08	1.89	10.74	118	24	4.91	3.17	7.21	118	6	5.08	1.89	10.74	A new rapid diagnostic test for detection of anti-Schistosoma mansoni and anti-Schistosoma haematobium antibodies
Schmidlin et al 2013	2013	4	2 villages and 7 hamlets of Taabo HDSS	Cross-sectional study	Tiassalé	Agnéby-Tiassa Mé	Community	Community	Community	July 2011	Kato-Katz and Urine Filtration	1992	139	6.98	5.9	8.19	1992	26	1.31	0.85	1.91	1992	139	6.98	5.9	8.19	Effects of hygiene and defecation behavior on helminths and intestinal protozoa infections in Taabo,Côte d’Ivoire
Coulibaly et al 2013	2013	4	Azaguié	Cross-sectional study	Agboville	Agnéby-Tiassa Mé	2 months-5.5 years	Preschool	Community	August and November 2011	Kato-Katz and Urine Filtration	242	26	10.74	7.14	15.34	242	56	23.14	17.98	28.97	242	56	23.14	17.98	28.97	Accuracy of urine circulating cathodic antigen test for the diagnosis of Schistosoma mansoni in preschool-aged children before and after treatment.
Coulibaly et al 2013	2013	4	Azaguié Makouguié	Cross-sectional study	Agboville	Agnéby-Tiassa Mé	Community	Community	Community	June and September of 2011	Kato-Katz and Urine Filtration	242	46	19.01	14.27	24.53	242	112	46.28	39.87	52.78	242	112	46.28	39.87	52.78	Epidemiology of schistosomiasis in two high-risk communities of south Cote d'Ivoire with particular emphasis on pre-school-aged children.
Coulibaly et al 2013	2013	4	Azaguié M’Bromé	Cross-sectional study	Agboville	Agnéby-Tiassa Mé	Community	Community	Community	June and September of 2011	Kato-Katz and Urine Filtration	259	16	6.18	3.57	9.84	259	102	39.38	33.39	45.62	259	102	39.38	33.39	45.62	Epidemiology of schistosomiasis in two high-risk communities of south Cote d'Ivoire with particular emphasis on pre-school-aged children.
Soumahoro et al 2014	2014	5	Guébo2, Abidjan	Cross-sectional study	Abidjan	Abidjan 1 Grands Ponts	Schoolchildren	School	School	in 2012	Urine Filtration	250	107	42.8	36.58	49.19						250	107	42.8	36.58	49.19	Investigation d'un foyer épidémique de bilharziose urinaire dans l'école primaire du village de Guébo 2, Abidjan, Côte d'Ivoire
Hürlimann et al 2018	2014	5	9 villages of Taabo HDSS	Cross-sectional study	Tiassalé	Agnéby-Tiassa Mé		Community	Community	August---2012	Kato-Katz and Urine Filtration	810	22	2.72	1.71	4.08	810	7	0.86	0.35	1.77	810	22	2.72	1.71	4.08	Effect of an integrated intervention package of preventive chemotherapy, community-led total sanitation and health education on the prevalence of helminth and intestinal protozoa infections in Côte d'Ivoire.
Hürlimann et al 2014	2014	5	Sahoua (HDSS)	Cross-sectional study	Tiassalé	Agnéby-Tiassa Mé	Community	Community	Community	August and September 2011	Urine Filtration	825	214	25.94	22.98	29.07						825	214	25.94	22.98	29.07	The epidemiology of polyparasitism and implications for morbidity in two rural communities of Côte d'Ivoire
N'Guessan et al 2014	2014	5	Ahondo	Cross-sectional study	Tiassalé	Agnéby-Tiassa Mé	6-15 years	School	School		Urine Filtration	84	32	38.1	27.71	49.34						84	32	38.1	27.71	49.34	Evaluation de la morbidité échographique de la bilharziose urinaire chez les écoliersde 6 localités autour du barrage de Taabo (Côte d’Ivoire)
N'Guessan et al 2014	2014	5	Tokohiri	Cross-sectional study	Tiassalé	Agnéby-Tiassa Mé	6-15 years	School	School		Urine Filtration	57	36	63.16	49.34	75.55						57	36	63.16	49.34	75.55	Evaluation de la morbidité échographique de la bilharziose urinaire chez les écoliersde 6 localités autour du barrage de Taabo (Côte d’Ivoire)
N'Guessan et al 2014	2014	5	Sahoua	Cross-sectional study	Tiassalé	Agnéby-Tiassa Mé	6-15 years	School	School		Urine Filtration	29	20	68.97	49.17	84.72						29	20	68.97	49.17	84.72	Evaluation de la morbidité échographique de la bilharziose urinaire chez les écoliersde 6 localités autour du barrage de Taabo (Côte d’Ivoire)
N'Guessan et al 2014	2014	5	Taabo-village	Cross-sectional study	Tiassalé	Agnéby-Tiassa Mé	6-15 years	School	School		Urine Filtration	53	12	22.64	12.28	36.21						53	12	22.64	12.28	36.21	Evaluation de la morbidité échographique de la bilharziose urinaire chez les écoliersde 6 localités autour du barrage de Taabo (Côte d’Ivoire)
N'Guessan et al 2014	2014	5	Léléblé	Cross-sectional study	Tiassalé	Agnéby-Tiassa Mé	6-15 years	School	School		Urine Filtration	59	9	15.25	7.22	26.99						59	9	15.25	7.22	26.99	Evaluation de la morbidité échographique de la bilharziose urinaire chez les écoliersde 6 localités autour du barrage de Taabo (Côte d’Ivoire)
N'Guessan et al 2014	2014	5	Taabo-Cité	Cross-sectional study	Tiassalé	Agnéby-Tiassa Mé	6-15 years	School	School		Urine Filtration	60	1	1.67	0.04	8.94						60	1	1.67	0.04	8.94	Evaluation de la morbidité échographique de la bilharziose urinaire chez les écoliersde 6 localités autour du barrage de Taabo (Côte d’Ivoire)
Bogoch et al 2014	2014	5	Azaguié Makouguié	Cross-sectional study	Agboville	Agnéby-Tiassa Mé	Schoolchildren	School	School	May 2013	Kato-Katz and Urine Filtration	180	14	7.78	4.32	12.71	164	151	92.07	86.83	95.71	164	151	92.07	86.83	95.71	Evaluation of portable microscopic devices for the diagnosis of Schistosoma and soil-transmitted helminth infection
Koné et al 2014	2014	5	Lopé	Cross-sectional study	Katiola	Hambol	Community	Community	Community		Method of egg concentration	34	1	2.94	0.07	15.33						34	1	2.94	0.07	15.33	Impact of Ecological Sanitation in Katiola, an Endemic Area of Schistosomiasis (Ivory Coast
Koné et al 2014	2014	5	Nianra	Cross-sectional study	Katiola	Hambol	Community	Community	Community		Method of egg concentration	124	3	2.42	0.5	6.91						124	3	2.42	0.5	6.91	Impact of Ecological Sanitation in Katiola, an Endemic Area of Schistosomiasis (Ivory Coast
Hürlimann et al 2014	2014	5	Niablé	Cross-sectional study	Abengourou	Indénié Djuablin	5-14 years	School	School		Kato-Katz						257	91	35.41	29.57	41.59	257	91	35.41	29.57	41.59	Effect of deworming on school-aged children's physical fitness, cognition and clinical parameters in a malaria-helminth co-endemic area of Côte d'Ivoire.
Assaré et al 2014	2014	5	264 schools in western CI	Cross-sectional study	10 health districts in western CI	DRS	13-14 years	School	School	late 2011/early 2012	Kato-Katz						12110	1913	15.8	15.15	16.46	12110	1913	15.8	15.15	16.46	Sustaining control of schistosomiasis mansoni in moderate endemicity areas in western Cote d'Ivoire: a SCORE study protocol.
Yapi et al 2014	2014	5	CDI	Cross-sectional study		DRS	5-16 years	School	School	November 2011 to February 2012	Kato-Katz	5282	299	5.66	5.05	6.32	5246	193	3.68	3.19	4.22	5282	299	5.66	5.05	6.32	Infection and Co-infection with Helminths and Plasmodium among School Children in Cote d'Ivoire: Results from a National Cross-Sectional Survey
Krauth et al 2015	2015	5	Poro Region	Cross-sectional study	Poro	Poro Tchologo Bagoué	8-82 years	Community	Community	Dec 2013	Questionnaire	489	30	6.13	4.18	8.64	489	35	7.16	5.04	9.81	489	35	7.16	5.04	9.81	Access to, and use of, water by populations living in a schistosomiasis and fascioliasis co-endemic area of northern Cote d'Ivoire
Assaré et al 2015	2015	5	264 schools in western CI	Cross-sectional study	10 health districts in western CI	DRS	8-19 years	School	School	June to December 2011	Kato-Katz						12462	4972	39.9	39.04	40.76	12462	4972	39.9	39.04	40.76	The spatial distribution of Schistosoma mansoni infection in four regions of western Cote d'Ivoire
Coulibaly et al 2016	2016	5	Grand Moutcho	Cross-sectional study	Agboville	Agnéby-Tiassa Mé	6-19 years	School	School	April and June 2014	Kato-Katz and Urine Filtration	226	90	39.82	33.39	46.53	226	12	5.31	2.77	9.09	226	90	39.82	33.39	46.53	Accuracy of Mobile Phone and Handheld Light Microscopy for the Diagnosis of Schistosomiasis and Intestinal Protozoa Infections in Cote d'Ivoire
Nathan Lo et al 2016	2016	5	Azaguié Ahoua	Cross-sectional study	Agboville	Agnéby-Tiassa Mé	6-15 years	School	School	Augst 2015	Kato-Katz						114	68	59.65	50.05	68.73	114	68	59.65	50.05	68.73	Evaluation of a Urine Pooling Strategy for the Rapid and Cost-Efficient Prevalence Classification of Schistosomiasis.
Coulibaly et al 2016	2016	5	Azaguié Makouguié	Cross-sectional study	Agboville	Agnéby-Tiassa Mé	5-16 years	School	School	June 2013	Kato-Katz and mini-FLOTAC						149	147	98.66	95.24	99.84	149	147	98.66	95.24	99.84	Comparison of sensitivity and faecal egg counts of Mini-FLOTAC using fixed stool samples and Kato-Katz technique for the diagnosis of Schistosoma mansoni and soil-transmitted helminths
Yapi et al 2016	2016	5	Blanfla et Diacohou	Cross-sectional study	Bouaflé	Marahoué	1-70 years	Community	Community	28 June to 13 July 2014	Kato-Katz and Urine Filtration	200	30	15	10.36	20.72	200	46	23	17.36	29.46	200	46	23	17.36	29.46	Epidémiologie de la schistosomiase dans deux villages endémiques du district sanitaire de Bouaflé,(Côte d'Ivoire, 2014)
Assaré et al 2016	2016	5	50 schools in western CI	Cross-sectional study	10 health districts in western CI	DRS	9-12 years	School	School	May 2013	Kato-Katz						4667	598	12.81	11.87	13.81	4667	598	12.81	11.87	13.81	Sustaining Control of Schistosomiasis Mansoni in Western Cote d'Ivoire: Results from a SCORE Study, One Year after Initial Praziquantel Administration
Assaré et al 2016	2016	5	75 schools in western CI	Cross-sectional study	10 health districts in western CI	DRS	9-12 years	School	School	December 2011, January- February 2012	Kato-Katz						7011	1547	22.07	21.1	23.05	7011	1547	22.07	21.1	23.05	Sustaining the Control of Schistosoma mansoni in Western Côte d'Ivoire: Baseline Findings Before the Implementation of a Randomized Trial.
Coulibaly et al 2017	2017	5	5 villages of Azaguié health district	Cross-sectional study	Agboville	Agnéby-Tiassa Mé	2-15 years	School	School	Novembre 2014	Kato-Katz						968	341	35.23	32.22	38.33	968	341	35.23	32.22	38.33	Efficacy and safety of praziquantel in preschool-aged and school-aged children infected with Schistosoma mansoni: a randomised controlled, parallel-group, dose-ranging, phase 2 trial
Barda et al 2017	2017	5	4 villages in Adzopé	Cross-sectional study	Adzopé	Agnéby-Tiassa Mé	2-15 years	School	School	November 2015 and May 2016	Urine Filtration	250	129	51.6	45.22	57.94						250	129	51.6	45.22	57.94	Ultrasonographic evaluation of urinary tract morbidity in school-aged and preschool-aged children infected with Schistosoma haematobium and its evolution after praziquantel treatment: A randomized controlled trial.
Clements et al 2017	2017	5	26 schools	Cross-sectional study	10 districts	DRS	6-8 years	School	School	October and November 2013	Kato-Katz						2919	391	13.39	12.18	14.68	2919	391	13.39	12.18	14.68	Interpreting ambiguous 'trace' results in Schistosoma mansoni CCA Tests: Estimating sensitivity and specificity of ambiguous results with no gold standard.
Diakité et al 2017	2017	5	Ahougui	Cross-sectional study	Bouaké	Gbèkè	6-15 years	School	School	From 2007 to 2012	Kato-Katz and Urine Filtration	83	1	1.2	0.03	6.53	85	0	0	0	0	83	1	1.2	0.03	6.53	Dynamics of freshwater snails and Schistosoma infection prevalence in schoolchildren during the construction and operation of a multipurpose dam in central Cote d'Ivoire
Diakité et al 2017	2017	5	Kponkahankro	Cross-sectional study	Bouaké	Gbèkè	6-15 years	School	School	From 2007 to 2012	Kato-Katz and Urine Filtration	65	1	1.54	0.04	8.28	73	0	0	0	0	65	1	1.54	0.04	8.28	Dynamics of freshwater snails and Schistosoma infection prevalence in schoolchildren during the construction and operation of a multipurpose dam in central Cote d'Ivoire
Diakité et al 2017	2017	5	Raffiekro	Cross-sectional study	Bouaké	Gbèkè	6-15 years	School	School	From 2007 to 2012	Kato-Katz and Urine Filtration	131	4	3.05	0.84	7.63	142	1	0.7	0.02	3.86	131	4	3.05	0.84	7.63	Dynamics of freshwater snails and Schistosoma infection prevalence in schoolchildren during the construction and operation of a multipurpose dam in central Cote d'Ivoire
Diakité et al 2017	2017	5	N'Douakro	Cross-sectional study	Bouaké	Gbèkè	6-15 years	School	School	From 2007 to 2012	Kato-Katz and Urine Filtration	35	0	0	0	0	38	0	0	0	0	38	0	0	0	0	Dynamics of freshwater snails and Schistosoma infection prevalence in schoolchildren during the construction and operation of a multipurpose dam in central Cote d'Ivoire
Diakité et al 2017	2017	5	Koffikro	Cross-sectional study	Bouaké	Gbèkè	6-15 years	School	School	From 2007 to 2012	Kato-Katz and Urine Filtration	45	2	4.44	0.54	15.15	51	0	0	0	0	45	2	4.44	0.54	15.15	Dynamics of freshwater snails and Schistosoma infection prevalence in schoolchildren during the construction and operation of a multipurpose dam in central Cote d'Ivoire
Yapi et al 2017	2017	5	Kafiné	Cross-sectional study	Niakaramandougou	Hambol	4-15 years	School	School	April to September 2001	Kato-Katz and Urine Filtration	220	22	10	6.37	14.75	220	64	29.09	23.18	35.57	220	64	29.09	23.18	35.57	The impact of irrigated rice on the transmission of schistosomiasis and geohelminthiasis in Niakaramandougou, Côte d’Ivoire
Yapi et al 2017	2017	5	Pékaha	Cross-sectional study	Niakaramandougou	Hambol	4-15 years	School	School	April to September 2001	Kato-Katz and Urine Filtration	133	3	2.26	0.47	6.45	133	42	31.58	23.8	40.2	133	42	31.58	23.8	40.2	The impact of irrigated rice on the transmission of schistosomiasis and geohelminthiasis in Niakaramandougou, Côte d’Ivoire
Krauth et al 2017	2017	5	30 villages in Korhogo region	Cross-sectional study	Korhogo	Poro Tchologo Bagoué	Community	Community	Community	December 2014 and February 2015	Kato-Katz and Urine Filtration	743	16	2.15	1.24	3.47	743	7	0.94	0.38	1.93	743	16	2.15	1.24	3.47	Distribution of intermediate host snails of schistosomiasis and fascioliasis in relation to environmental factors during the dry season in the Tchologo region, Cote d'Ivoire
Diakité et al 2018	2018	5	Anno	Cross-sectional study	Agboville	Agnéby-Tiassa Mé	Community	Community	Community	October 2015 and December 2016	Kato-Katz and Urine Filtration	123	29	23.58	16.39	32.07	124	8	6.45	2.83	12.32	123	29	23.58	16.39	32.07	Association of riverine prawns and intermediate host snail and correlation with human schistosomiasis in two river systems in southeastern Côte d'Ivoire
Diakité et al 2018	2018	5	IRHO La Mé	Cross-sectional study	Adzopé	Agnéby-Tiassa Mé	Community	Community	Community	October 2015 and December 2016	Kato-Katz and Urine Filtration	139	2	1.44	0.17	5.1	139	5	3.6	1.18	8.19	139	5	3.6	1.18	8.19	Association of riverine prawns and intermediate host snail and correlation with human schistosomiasis in two river systems in southeastern Côte d'Ivoire
Diakité et al 2018	2018	5	Yakassé Mé	Cross-sectional study	Adzopé	Agnéby-Tiassa Mé	Community	Community	Community	October 2015 and December 2016	Kato-Katz and Urine Filtration	119	1	0.84	0.02	4.59	119	6	5.04	1.87	10.65	119	6	5.04	1.87	10.65	Association of riverine prawns and intermediate host snail and correlation with human schistosomiasis in two river systems in southeastern Côte d'Ivoire
Diakité et al 2018	2018	5	Ahoutoué	Cross-sectional study	Adzopé	Agnéby-Tiassa Mé	Community	Community	Community	October 2015 and December 2016	Kato-Katz and Urine Filtration	142	9	6.34	2.94	11.69	146	0	0	0	0	142	9	6.34	2.94	11.69	Association of riverine prawns and intermediate host snail and correlation with human schistosomiasis in two river systems in southeastern Côte d'Ivoire
Diakité et al 2018	2018	5	Mbourou	Cross-sectional study	Agboville	Agnéby-Tiassa Mé	Community	Community	Community	October 2015 and December 2016	Kato-Katz and Urine Filtration	123	2	1.63	0.2	5.75	123	8	6.5	2.85	12.41	123	8	6.5	2.85	12.41	Association of riverine prawns and intermediate host snail and correlation with human schistosomiasis in two river systems in southeastern Côte d'Ivoire
Diakité et al 2018	2018	5	Adonkoi	Cross-sectional study	Adzopé	Agnéby-Tiassa Mé	Community	Community	Community	October 2015 and December 2016	Kato-Katz and Urine Filtration	132	5	3.79	1.24	8.62	132	9	6.82	3.16	12.55	132	9	6.82	3.16	12.55	Association of riverine prawns and intermediate host snail and correlation with human schistosomiasis in two river systems in southeastern Côte d'Ivoire
Diakité et al 2018	2018	5	Ottopé	Cross-sectional study	Agboville	Agnéby-Tiassa Mé	Community	Community	Community	October 2015 and December 2016	Kato-Katz and Urine Filtration	122	9	7.38	3.43	13.54	122	4	3.28	0.9	8.18	122	9	7.38	3.43	13.54	Association of riverine prawns and intermediate host snail and correlation with human schistosomiasis in two river systems in southeastern Côte d'Ivoire
Diakité et al 2018	2018	5	Attiékoi	Cross-sectional study	Adzopé	Agnéby-Tiassa Mé	Community	Community	Community	October 2015 and December 2016	Kato-Katz and Urine Filtration	139	0	0	0	0	139	14	10.07	5.62	16.32	139	14	10.07	5.62	16.32	Association of riverine prawns and intermediate host snail and correlation with human schistosomiasis in two river systems in southeastern Côte d'Ivoire
Diakité et al 2018	2018	5	Armébé	Cross-sectional study	Agboville	Agnéby-Tiassa Mé	Community	Community	Community	October 2015 and December 2016	Kato-Katz and Urine Filtration	136	1	0.74	0.02	4.03	140	1	0.71	0.02	3.92	136	1	0.74	0.02	4.03	Association of riverine prawns and intermediate host snail and correlation with human schistosomiasis in two river systems in southeastern Côte d'Ivoire
Diakité et al 2018	2018	5	Attéhou	Cross-sectional study	Agboville	Agnéby-Tiassa Mé	Community	Community	Community	October 2015 and December 2016	Kato-Katz and Urine Filtration	130	3	2.31	0.48	6.6	133	1	0.75	0.02	4.12	130	3	2.31	0.48	6.6	Association of riverine prawns and intermediate host snail and correlation with human schistosomiasis in two river systems in southeastern Côte d'Ivoire
Diakité et al 2018	2018	5	Duquesne Cremone	Cross-sectional study	Adzopé	Agnéby-Tiassa Mé	Community	Community	Community	October 2015 and December 2016	Kato-Katz and Urine Filtration	121	3	2.48	0.51	7.07	122	0	0	0	0	121	3	2.48	0.51	7.07	Association of riverine prawns and intermediate host snail and correlation with human schistosomiasis in two river systems in southeastern Côte d'Ivoire
Diakité et al 2018	2018	5	Arraguié	Cross-sectional study	Agboville	Agnéby-Tiassa Mé	Community	Community	Community	October 2015 and December 2016	Kato-Katz and Urine Filtration	143	0	0	0	0	143	4	2.8	0.77	7.01	143	4	2.8	0.77	7.01	Association of riverine prawns and intermediate host snail and correlation with human schistosomiasis in two river systems in southeastern Côte d'Ivoire
Diakité et al 2018	2018	5	Lobo Akoudzin	Cross-sectional study	Adzopé	Agnéby-Tiassa Mé	Community	Community	Community	October 2015 and December 2016	Kato-Katz and Urine Filtration	139	1	0.72	0.02	3.94	143	4	2.8	0.77	7.01	143	4	2.8	0.77	7.01	Association of riverine prawns and intermediate host snail and correlation with human schistosomiasis in two river systems in southeastern Côte d'Ivoire
Diakité et al 2018	2018	5	Offa	Cross-sectional study	Agboville	Agnéby-Tiassa Mé	Community	Community	Community	October 2015 and December 2016	Kato-Katz and Urine Filtration	136	9	6.62	3.07	12.19	136	15	11.03	6.31	17.54	136	15	11.03	6.31	17.54	Association of riverine prawns and intermediate host snail and correlation with human schistosomiasis in two river systems in southeastern Côte d'Ivoire
Diakité et al 2018	2018	5	Gbéssé	Cross-sectional study	Agboville	Agnéby-Tiassa Mé	Community	Community	Community	October 2015 and December 2016	Kato-Katz and Urine Filtration	143	1	0.7	0.02	3.83	144	16	11.11	6.49	17.42	144	16	11.11	6.49	17.42	Association of riverine prawns and intermediate host snail and correlation with human schistosomiasis in two river systems in southeastern Côte d'Ivoire
Diakité et al 2018	2018	5	M'Bonoua	Cross-sectional study	Agboville	Agnéby-Tiassa Mé	Community	Community	Community	October 2015 and December 2016	Kato-Katz and Urine Filtration	124	14	11.29	6.31	18.22	124	8	6.45	2.83	12.32	124	14	11.29	6.31	18.22	Association of riverine prawns and intermediate host snail and correlation with human schistosomiasis in two river systems in southeastern Côte d'Ivoire
Diakité et al 2018	2018	5	Ehouéguié	Cross-sectional study	Agboville	Agnéby-Tiassa Mé	Community	Community	Community	October 2015 and December 2016	Kato-Katz and Urine Filtration	143	17	11.89	7.08	18.35	143	2	1.4	0.17	4.96	143	17	11.89	7.08	18.35	Association of riverine prawns and intermediate host snail and correlation with human schistosomiasis in two river systems in southeastern Côte d'Ivoire
Diakité et al 2018	2018	5	Zodji	Cross-sectional study	Adzopé	Agnéby-Tiassa Mé	Community	Community	Community	October 2015 and December 2016	Kato-Katz and Urine Filtration	140	18	12.86	7.8	19.56	140	2	1.43	0.17	5.07	140	18	12.86	7.8	19.56	Association of riverine prawns and intermediate host snail and correlation with human schistosomiasis in two river systems in southeastern Côte d'Ivoire
Diakité et al 2018	2018	5	Attinguié	Cross-sectional study	Agboville	Agnéby-Tiassa Mé	Community	Community	Community	October 2015 and December 2016	Kato-Katz and Urine Filtration	126	19	15.08	9.33	22.54	127	4	3.15	0.86	7.87	126	19	15.08	9.33	22.54	Association of riverine prawns and intermediate host snail and correlation with human schistosomiasis in two river systems in southeastern Côte d'Ivoire
Diakité et al 2018	2018	5	Offriguié	Cross-sectional study	Agboville	Agnéby-Tiassa Mé	Community	Community	Community	October 2015 and December 2016	Kato-Katz and Urine Filtration	146	10	6.85	3.33	12.24	146	24	16.44	10.83	23.46	146	24	16.44	10.83	23.46	Association of riverine prawns and intermediate host snail and correlation with human schistosomiasis in two river systems in southeastern Côte d'Ivoire
Diakité et al 2018	2018	5	Grand Akoudzin	Cross-sectional study	Adzopé	Agnéby-Tiassa Mé	Community	Community	Community	October 2015 and December 2016	Kato-Katz and Urine Filtration	133	25	18.8	12.55	26.49	135	1	0.74	0.02	4.06	133	25	18.8	12.55	26.49	Association of riverine prawns and intermediate host snail and correlation with human schistosomiasis in two river systems in southeastern Côte d'Ivoire
Diakité et al 2018	2018	5	Mafa Mafou	Cross-sectional study	Adzopé	Agnéby-Tiassa Mé	Community	Community	Community	October 2015 and December 2016	Kato-Katz and Urine Filtration	128	3	2.34	0.49	6.7	129	49	37.98	29.59	46.95	129	49	37.98	29.59	46.95	Association of riverine prawns and intermediate host snail and correlation with human schistosomiasis in two river systems in southeastern Côte d'Ivoire
Diakité et al 2018	2018	5	Diasson	Cross-sectional study	Adzopé	Agnéby-Tiassa Mé	Community	Community	Community	October 2015 and December 2016	Kato-Katz and Urine Filtration	129	34	26.36	18.99	34.84	130	74	56.92	47.95	65.57	130	74	56.92	47.95	65.57	Association of riverine prawns and intermediate host snail and correlation with human schistosomiasis in two river systems in southeastern Côte d'Ivoire
Diakité et al 2018	2018	5	Apiadji	Cross-sectional study	Adzopé	Agnéby-Tiassa Mé	Community	Community	Community	October 2015 and December 2016	Kato-Katz and Urine Filtration	148	1	0.68	0.02	3.71	148	122	82.43	75.33	88.19	148	122	82.43	75.33	88.19	Association of riverine prawns and intermediate host snail and correlation with human schistosomiasis in two river systems in southeastern Côte d'Ivoire
Coulibaly et al 2018 C	2018	5	6 villages in Azaguié region	Cross-sectional study	Agboville	Agnéby-Tiassa Mé	2-15 years	School	School	Aôut 2015	Urine Filtration	257	66	25.68	20.45	31.48						257	66	25.68	20.45	31.48	Schistosoma haematobium Egg Excretion does not Increase after Exercise: Implications for Diagnostic Testing
Coulibaly et al 2018 A	2018	5	5 villages of Adzopé health district	Cross-sectional study	Adzopé	Agnéby-Tiassa Mé	2-15 years	School	School	November 2015 and February 2016	Urine Filtration	984	381	38.72	35.66	41.84						984	381	38.72	35.66	41.84	Efficacy and safety of ascending doses of praziquantel against Schistosoma haematobium infection in preschool-aged and school-aged children: a single-blind randomised controlled trial
Coulibaly et al 2018 B	2018	5	Toumodi	Cross-sectional study	Toumodi	Bélier	Community	Community	Community	August and September 2014	Kato-Katz and Urine Filtration	812	57	7.02	5.36	9	812	18	2.22	1.32	3.48	812	57	7.02	5.36	9	Epidemiology of intestinal parasite infections in three departments of south-central Cote d'Ivoire before the implementation of a cluster-randomised trial
Coulibaly et al 2018 B	2018	5	Taabo	Cross-sectional study	Tiassalé	Agnéby-Tiassa Mé	Community	Community	Community	August and September 2014	Kato-Katz and Urine Filtration	2447	82	3.35	2.67	4.14	2447	94	3.84	3.12	4.68	2447	94	3.84	3.12	4.68	Epidemiology of intestinal parasite infections in three departments of south-central Cote d'Ivoire before the implementation of a cluster-randomised trial
Coulibaly et al 2018 B	2018	5	Djékanou	Cross-sectional study	Toumodi	Bélier	Community	Community	Community	August and September 2014	Kato-Katz and Urine Filtration	1046	23	2.2	1.4	3.28	1046	8	0.76	0.33	1.5	1046	23	2.2	1.4	3.28	Epidemiology of intestinal parasite infections in three departments of south-central Cote d'Ivoire before the implementation of a cluster-randomised trial
Orsot et al 2018	2018	5	Tiébissou (Health district)	Cross-sectional study	Tiébissou	Bélier	7-14 years	School	School	December 2012 to January 2013	Kato-Katz and Urine Filtration	1000	170	17	14.72	19.47	1000	49	4.9	3.65	6.43	1000	170	17	14.72	19.47	Detailed distribution of schistosomiasis and soil-transmitted helminthiasis among schoolchildren in the Bélier and Marahoué regions, central Côte d’Ivoire: a tool for an efficient control
Orsot et al 2018	2018	5	Toumodi (Health district)	Cross-sectional study	Toumodi	Bélier	7-14 years	School	School	December 2012 to January 2013	Kato-Katz and Urine Filtration	450	72	16	12.73	19.72	450	5	1.11	0.36	2.57	450	72	16	12.73	19.72	Detailed distribution of schistosomiasis and soil-transmitted helminthiasis among schoolchildren in the Bélier and Marahoué regions, central Côte d’Ivoire: a tool for an efficient control
Orsot et al 2018	2018	5	Yamoussoukro (Health district)	Cross-sectional study	Yamoussoukro	Bélier	7-14 years	School	School	December 2012 to January 2013	Kato-Katz and Urine Filtration	1000	158	15.8	13.59	18.21	1000	34	3.4	2.37	4.72	1000	158	15.8	13.59	18.21	Detailed distribution of schistosomiasis and soil-transmitted helminthiasis among schoolchildren in the Bélier and Marahoué regions, central Côte d’Ivoire: a tool for an efficient control
Orsot et al 2018	2018	5	Bouaflé (Health district)	Cross-sectional study	Bouaflé	Marahoué	7-14 years	School	School	December 2012 to January 2013	Kato-Katz and Urine Filtration	1000	46	4.6	3.39	6.09	1000	47	4.7	3.47	6.2	1000	47	4.7	3.47	6.2	Detailed distribution of schistosomiasis and soil-transmitted helminthiasis among schoolchildren in the Bélier and Marahoué regions, central Côte d’Ivoire: a tool for an efficient control
Orsot et al 2018	2018	5	Zuénoula (Health district)	Cross-sectional study	Zuénoula	Marahoué	7-14 years	School	School	December 2012 to January 2013	Kato-Katz and Urine Filtration	1000	55	5.5	4.17	7.1	1000	21	2.1	1.3	3.19	1000	55	5.5	4.17	7.1	Detailed distribution of schistosomiasis and soil-transmitted helminthiasis among schoolchildren in the Bélier and Marahoué regions, central Côte d’Ivoire: a tool for an efficient control
Orsot et al 2018	2018	5	Sinfra (Health district)	Cross-sectional study	Sinfra	Marahoué	7-14 years	School	School	December 2012 to January 2013	Kato-Katz and Urine Filtration	450	49	10.89	8.17	14.14	450	3	0.67	0.14	1.94	450	49	10.89	8.17	14.14	Detailed distribution of schistosomiasis and soil-transmitted helminthiasis among schoolchildren in the Bélier and Marahoué regions, central Côte d’Ivoire: a tool for an efficient control
Assaré et al 2018	2018	5	Baoulé Carrefour	Cross-sectional study	Duékoué	Cavally-Guemon	9-12 years	School	School	October 2016	Kato-Katz and Urine Filtration	50	0	0	0	0	50	2	4	0.49	13.71	50	2	4	0.49	13.71	Sensitivity of the Point-of-Care Circulating Cathodic Antigen Urine Cassette Test for Diagnosis of Schistosoma mansoni in Low-Endemicity Settings in Côte d'Ivoire.
Assaré et al 2018	2018	5	Zê	Cross-sectional study	Kouibly	Cavally-Guemon	9-12 years	School	School	October 2016	Kato-Katz and Urine Filtration	50	1	2	0.05	10.65	50	2	4	0.49	13.71	50	2	4	0.49	13.71	Sensitivity of the Point-of-Care Circulating Cathodic Antigen Urine Cassette Test for Diagnosis of Schistosoma mansoni in Low-Endemicity Settings in Côte d'Ivoire.
Assaré et al 2018	2018	5	Mona	Cross-sectional study	Guiglo	Cavally-Guemon	9-12 years	School	School	October 2016	Kato-Katz and Urine Filtration	49	0	0	0	0	49	2	4.08	0.5	13.98	49	2	4.08	0.5	13.98	Sensitivity of the Point-of-Care Circulating Cathodic Antigen Urine Cassette Test for Diagnosis of Schistosoma mansoni in Low-Endemicity Settings in Côte d'Ivoire.
Assaré et al 2018	2018	5	Siambly	Cross-sectional study	Kouibly	Cavally-Guemon	9-12 years	School	School	October 2016	Kato-Katz and Urine Filtration	50	0	0	0	0	50	1	2	0.05	10.65	50	1	2	0.05	10.65	Sensitivity of the Point-of-Care Circulating Cathodic Antigen Urine Cassette Test for Diagnosis of Schistosoma mansoni in Low-Endemicity Settings in Côte d'Ivoire.
Assaré et al 2018	2018	5	Gregbeu	Cross-sectional study	Daloa	Haut-Sassandra	9-12 years	School	School	October 2016	Kato-Katz and Urine Filtration	50	0	0	0	0	50	0	0	0	0	50	0	0	0	0	Sensitivity of the Point-of-Care Circulating Cathodic Antigen Urine Cassette Test for Diagnosis of Schistosoma mansoni in Low-Endemicity Settings in Côte d'Ivoire.
Assaré et al 2018	2018	5	Mahinahi	Cross-sectional study	Daloa	Haut-Sassandra	9-12 years	School	School	October 2016	Kato-Katz and Urine Filtration	47	0	0	0	0	47	1	2.13	0.05	11.29	47	1	2.13	0.05	11.29	Sensitivity of the Point-of-Care Circulating Cathodic Antigen Urine Cassette Test for Diagnosis of Schistosoma mansoni in Low-Endemicity Settings in Côte d'Ivoire.
Assaré et al 2018	2018	5	Zouatta 2	Cross-sectional study	Kouibly	Cavally-Guemon	9-12 years	School	School	October 2016	Kato-Katz and Urine Filtration	50	1	2	0.05	10.65	50	3	6	1.26	16.55	50	3	6	1.26	16.55	Sensitivity of the Point-of-Care Circulating Cathodic Antigen Urine Cassette Test for Diagnosis of Schistosoma mansoni in Low-Endemicity Settings in Côte d'Ivoire.
Assaré et al 2018	2018	5	Klangbolaby	Cross-sectional study	Kouibly	Cavally-Guemon	9-12 years	School	School	October 2016	Kato-Katz and Urine Filtration	49	0	0	0	0	49	3	6.12	1.28	16.87	49	3	6.12	1.28	16.87	Sensitivity of the Point-of-Care Circulating Cathodic Antigen Urine Cassette Test for Diagnosis of Schistosoma mansoni in Low-Endemicity Settings in Côte d'Ivoire.
Assaré et al 2018	2018	5	Ziondrou	Cross-sectional study	Kouibly	Cavally-Guemon	9-12 years	School	School	October 2016	Kato-Katz and Urine Filtration	50	2	4	0.49	13.71	50	11	22	11.53	35.96	50	11	22	11.53	35.96	Sensitivity of the Point-of-Care Circulating Cathodic Antigen Urine Cassette Test for Diagnosis of Schistosoma mansoni in Low-Endemicity Settings in Côte d'Ivoire.
Assaré et al 2018	2018	5	Koua	Cross-sectional study	Kouibly	Cavally-Guemon	9-12 years	School	School	October 2016	Kato-Katz and Urine Filtration	50	0	0	0	0	50	4	8	2.22	19.23	50	4	8	2.22	19.23	Sensitivity of the Point-of-Care Circulating Cathodic Antigen Urine Cassette Test for Diagnosis of Schistosoma mansoni in Low-Endemicity Settings in Côte d'Ivoire.
Assaré et al 2018	2018	5	Tobly Bangolo	Cross-sectional study	Duékoué	Cavally-Guemon	9-12 years	School	School	October 2016	Kato-Katz and Urine Filtration	50	0	0	0	0	50	4	8	2.22	19.23	50	4	8	2.22	19.23	Sensitivity of the Point-of-Care Circulating Cathodic Antigen Urine Cassette Test for Diagnosis of Schistosoma mansoni in Low-Endemicity Settings in Côte d'Ivoire.
Assaré et al 2018	2018	5	Semien	Cross-sectional study	Kouibly	Cavally-Guemon	9-12 years	School	School	October 2016	Kato-Katz and Urine Filtration	36	0	0	0	0	36	3	8.33	1.75	22.47	36	3	8.33	1.75	22.47	Sensitivity of the Point-of-Care Circulating Cathodic Antigen Urine Cassette Test for Diagnosis of Schistosoma mansoni in Low-Endemicity Settings in Côte d'Ivoire.
Assaré et al 2018	2018	5	Gbadrou	Cross-sectional study	Kouibly	Cavally-Guemon	9-12 years	School	School	October 2016	Kato-Katz and Urine Filtration	50	0	0	0	0	50	6	12	4.53	24.31	50	6	12	4.53	24.31	Sensitivity of the Point-of-Care Circulating Cathodic Antigen Urine Cassette Test for Diagnosis of Schistosoma mansoni in Low-Endemicity Settings in Côte d'Ivoire.
Assaré et al 2018	2018	5	Zoukougbeu	Cross-sectional study	Daloa	Haut-Sassandra	9-12 years	School	School	October 2016	Kato-Katz and Urine Filtration	50	4	8	2.22	19.23	50	3	6	1.26	16.55	50	4	8	2.22	19.23	Sensitivity of the Point-of-Care Circulating Cathodic Antigen Urine Cassette Test for Diagnosis of Schistosoma mansoni in Low-Endemicity Settings in Côte d'Ivoire.
Yapi et al 2018	2018	5	Blanfla	Cross-sectional study	Bouaflé	Marahoué	1-70 years	Community	Community	June 28 to July 13, 2014	Kato-Katz and Urine Filtration	100	16	16	9.43	24.68	100	27	27	18.61	36.8	100	27	27	18.61	36.8	Effects of hygienized urine and faeces on the prevalence of endemic bilharziasis: Cases of two villages of Bouafle in the Ivory Coast
Yapi et al 2018	2018	5	Diacohou	Cross-sectional study	Bouaflé	Marahoué	1-70 years	Community	Community	June 28 to July 13, 2014	Kato-Katz and Urine Filtration	100	14	14	7.87	22.37	100	19	19	11.84	28.07	100	19	19	11.84	28.07	Effects of hygienized urine and faeces on the prevalence of endemic bilharziasis: Cases of two villages of Bouafle in the Ivory Coast
N'Bra et al 2018	2018	5	Korhogo	Cross-sectional study	Korhogo	Poro Tchologo Bagoué	5-15 years	School	School	March 2015	Kato-Katz and Urine Filtration	1248	4	0.32	0.09	0.82	1202	42	3.49	2.53	4.69	1202	42	3.49	2.53	4.69	Risk factors for schistosomiasis in an urban area in northern Côte d'Ivoire.
Koffi et al 2018	2018	5	Korhogo	Cross-sectional study	Korhogo	Poro Tchologo Bagoué	Community	Community	Community	August 2014 to June 2015	Questionnaire	143	101	70.63	62.44	77.94						143	101	70.63	62.44	77.94	Community knowledge, attitudes and practices related to schistosomiasis and associated healthcare-seeking behaviours in northern Cote d'Ivoire and southern Mauritania.
Palmeirim et al 2018	2018	5	25 schools (western CI)	Cross-sectional study	10 health districts in western CI	DRS	9-12 years	School	School	May2014	Kato-Katz						1922	171	8.9	7.66	10.26	1922	171	8.9	7.66	10.26	Are schoolchildren less infected if they have good knowledge about parasitic worms? A case study from rural Côte d'Ivoire.
Loukouri et al 2019	2019	5	Ahéoua	Cross-sectional study	Akoupé	Agnéby-Tiassa Mé	Community	Community	Community	2014/2017	Kato-Katz						306	9	2.94	1.35	5.51	306	9	2.94	1.35	5.51	Prevalence, intensity of soil-transmitted helminths, and factors associated with infection: importance in control program with ivermectin and albendazole in eastern Côte d’Ivoire
Loukouri et al 2019	2019	5	Yadio	Cross-sectional study	Akoupé	Agnéby-Tiassa Mé	Community	Community	Community	2014/2017	Kato-Katz						244	1	0.41	0.01	2.26	244	1	0.41	0.01	2.26	Prevalence, intensity of soil-transmitted helminths, and factors associated with infection: importance in control program with ivermectin and albendazole in eastern Côte d’Ivoire
Loukouri et al 2019	2019	5	Soribadougou	Cross-sectional study	Akoupé	Agnéby-Tiassa Mé	Community	Community	Community	2014/2017	Kato-Katz						347	5	1.44	0.47	3.33	347	5	1.44	0.47	3.33	Prevalence, intensity of soil-transmitted helminths, and factors associated with infection: importance in control program with ivermectin and albendazole in eastern Côte d’Ivoire
Loukouri et al 2019	2019	5	Yaobabikro	Cross-sectional study	Abengourou	Indénié Djuablin	Community	Community	Community	2014/2017	Kato-Katz						181	1	0.55	0.01	3.04	181	1	0.55	0.01	3.04	Prevalence, intensity of soil-transmitted helminths, and factors associated with infection: importance in control program with ivermectin and albendazole in eastern Côte d’Ivoire
Loukouri et al 2019	2019	5	Pokoukro	Cross-sectional study	Abengourou	Indénié Djuablin	Community	Community	Community	2014/2017	Kato-Katz						536	13	2.43	1.3	4.11	536	13	2.43	1.3	4.11	Prevalence, intensity of soil-transmitted helminths, and factors associated with infection: importance in control program with ivermectin and albendazole in eastern Côte d’Ivoire
Loukouri et al 2019	2019	5	Prakro	Cross-sectional study	Abengourou	Indénié Djuablin	Community	Community	Community	2014/2017	Kato-Katz						289	18	6.23	3.73	9.66	289	18	6.23	3.73	9.66	Prevalence, intensity of soil-transmitted helminths, and factors associated with infection: importance in control program with ivermectin and albendazole in eastern Côte d’Ivoire
Angora et al 2019	2019	5	Duékoué	Cross-sectional study	Duékoué	Cavally-Guemon	5-14 years	School	School	January to April 2018	Kato-Katz and Urine Filtration	372	35	9.41	6.64	12.84	274	20	7.3	4.52	11.05	372	35	9.41	6.64	12.84	Prevalence and risk factors for schistosomiasis among schoolchildren in two settings of Côte d’Ivoire
Angora et al 2019	2019	5	Agboville	Cross-sectional study	Agboville	Agnéby-Tiassa Mé	5-14 years	School	School	January to April 2018	Kato-Katz and Urine Filtration	402	36	8.96	6.35	12.18	402	45	11.19	8.28	14.69	402	45	11.19	8.28	14.69	Prevalence and risk factors for schistosomiasis among schoolchildren in two settings of Côte d’Ivoire
Angora et al 2019	2019	5	Sinkensi	Cross-sectional study	Sikensi	Agnéby-Tiassa Mé	5-14 years	School	School	January to April 2018	Kato-Katz and Urine Filtration	205	73	35.61	29.06	42.58	205	0	0	0	0	205	73	35.61	29.06	42.58	Prevalence and risk factors for schistosomiasis among schoolchildren in two settings of Côte d’Ivoire
Angora et al 2019	2019	5	Adzopé	Cross-sectional study	Adzopé	Agnéby-Tiassa Mé	5-14 years	School	School	January to April 2018	Kato-Katz and Urine Filtration	208	22	10.58	6.75	15.57	208	1	0.48	0.01	2.65	208	22	10.58	6.75	15.57	Prevalence and risk factors for schistosomiasis among schoolchildren in two settings of Côte d’Ivoire
Brou 2019	2019	5	Bamoro	Cross-sectional study	Bouaké	Gbèkè	Community	Community	Community		Questionnaire	60	26	43.33	30.59	56.76						60	26	43.33	30.59	56.76	Connaissances de la Bilharziose Urinaire en Milieu Rural Ivoirien: Etude de Cas à Bamoro et N’guessan-Pokoukro (District Sanitaire de Bouaké)
Brou 2019	2019	5	N'Guessan-Pokoukro	Cross-sectional study	Bouaké	Gbèkè	Community	Community	Community		Questionnaire	32	20	62.5	43.69	78.9						32	20	62.5	43.69	78.9	Connaissances de la Bilharziose Urinaire en Milieu Rural Ivoirien: Etude de Cas à Bamoro et N’guessan-Pokoukro (District Sanitaire de Bouaké)
Hoekstra et al 2020	2020	5	3 villages located in the Taabo health district	Cross-sectional study	Tiassalé	Agnéby-Tiassa Mé	5-17 years	School	School	October 2018	Kato-Katz						1022	153	14.97	12.84	17.31	1022	153	14.97	12.84	17.31	Efficacy of single versus four repeated doses of praziquantel against Schistosoma mansoni infection in school-aged children from Cote d'Ivoire based on Kato-Katz and POC-CCA: An open-label, randomised controlled trial (RePST)
Assaré et al 2020	2020	5	Gadrou	Cross-sectional study	Kouibly	Cavally-Guemon	9-12 years	School	School	October 2016	Kato-Katz and Urine Filtration	44	0	0	0	0	44	6	13.64	5.17	27.35	44	6	13.64	5.17	27.35	Characteristics of persistent hotspots of Schistosoma mansoni in western Cote d'Ivoire
Assaré et al 2020	2020	5	Mona	Cross-sectional study	Guiglo	Cavally-Guemon	9-12 years	School	School	October 2016	Kato-Katz and Urine Filtration	46	0	0	0	0	46	2	4.35	0.53	14.84	46	2	4.35	0.53	14.84	Characteristics of persistent hotspots of Schistosoma mansoni in western Cote d'Ivoire
Assaré et al 2020	2020	5	Tobly Bangolo	Cross-sectional study	Duékoué	Cavally-Guemon	9-12 years	School	School	October 2016	Kato-Katz and Urine Filtration	46	0	0	0	0	46	4	8.7	2.4	20.79	46	4	8.7	2.4	20.79	Characteristics of persistent hotspots of Schistosoma mansoni in western Cote d'Ivoire
Assaré et al 2020	2020	5	Zê	Cross-sectional study	Kouibly	Cavally-Guemon	9-12 years	School	School	October 2016	Kato-Katz and Urine Filtration	45	1	2.22	0.06	11.77	45	2	4.44	0.54	15.15	45	2	4.44	0.54	15.15	Characteristics of persistent hotspots of Schistosoma mansoni in western Cote d'Ivoire
Assaré et al 2020	2020	5	Zoukougbeu	Cross-sectional study	Daloa	Haut-Sassandra	9-12 years	School	School	October 2016	Kato-Katz and Urine Filtration	49	4	8.16	2.27	19.6	49	2	4.08	0.5	13.98	49	4	8.16	2.27	19.6	Characteristics of persistent hotspots of Schistosoma mansoni in western Cote d'Ivoire
Assaré et al 2020	2020	5	Ziondrou	Cross-sectional study	Kouibly	Cavally-Guemon	9-12 years	School	School	October 2016	Kato-Katz and Urine Filtration	44	2	4.55	0.56	15.47	44	10	22.73	11.47	37.84	44	10	22.73	11.47	37.84	Characteristics of persistent hotspots of Schistosoma mansoni in western Cote d'Ivoire
Diakité et al 2021	2021	5	64 villages of Northern and Central CI	Cross-sectional study		DRS	9-12 years	School	School	9 to 28 November 2015	Urine Filtration	6092	985	16.17	15.25	17.12						6092	985	16.17	15.25	17.12	Baseline and Impact of First-Year Intervention on Schistosoma haematobium Infection in Seasonal Transmission Foci in the Northern and Central Parts of Côte d'Ivoire
N'Zi CK et al 2021	2021	5	Blapleu	Cross-sectional study	Biankouma	Tonkpi	1-6 years	Community	Community	June 2016 to December 2017	Kato-Katz						350	110	31.43	26.6	36.58	350	110	31.43	26.6	36.58	Risk Factors and Spatial Distribution of Schistosoma mansoni Infection among Preschool-Aged Children in Blapleu, Biankouma District, Western Côte d'Ivoire
Ouattara et al 2021	2021	5	75 Location Western CI	Cross-sectional study		DRS	9-12 years	School	School	March 2016	Kato-Katz						7223	1102	15.26	14.44	16.11	7223	1102	15.26	14.44	16.11	Effectiveness of school-based preventive chemotherapy strategies for sustaining the control of schistosomiasis in Cote d'Ivoire: Results of a 5-year cluster randomized trial
Yapi et al 2021	2021	5	Lopé	Cross-sectional study	Katiola	Hambol	Adult	Community	Community	26 June to 5 July 2010	Urine centrifugation technique	192	1	0.52	0.01	2.87						192	1	0.52	0.01	2.87	Effet de l’assainissement écologique sur la prévalence de la schistosomiase urogénitale dans les périmètres irrigues de Lopé et Nianra à Katiola
Yapi et al 2021	2021	5	Nianra	Cross-sectional study	Katiola	Hambol	Adult	Community	Community	26 June to 5 July 2010	Urine centrifugation technique	192	3	1.04	0.13	3.71						192	3	1.04	0.13	3.71	Effet de l’assainissement écologique sur la prévalence de la schistosomiase urogénitale dans les périmètres irrigues de Lopé et Nianra à Katiola
Bassa et al 2022	2022	5	3 locations of Taabo HDSS	Cross-sectional study	Tiassalé	Agnéby-Tiassa Mé	18-90 years	Community	Community	April and May 2017	Kato-Katz and Urine Filtration	901	9	1	0.46	1.89	626	22	3.51	2.21	5.27	626	22	3.51	2.21	5.27	Prevalence of Schistosoma mono- and co-infections with multiple common parasites and associated risk factors and morbidity profile among adults in the Taabo health and demographic surveillance system, South-Central Cote d'Ivoire
Coulibaly et al 2022	2022	5	Ahouya	Cross-sectional study	Dabou	Abidjan 1 Grands Ponts	6-15 years	School	School	July-August 2019	Kato-Katz						297	3	1.01	0.21	2.92	297	3	1.01	0.21	2.92	Optimizing Implementation of Preventive Chemotherapy against Soil-Transmitted Helminthiasis and Intestinal Schistosomiasis Using High-Resolution Data: Field-Based Experiences from Cote d'Ivoire
Coulibaly et al 2022	2022	5	Yassap	Cross-sectional study	Dabou	Abidjan 1 Grands Ponts	6-15 years	School	School	July-August 2019	Kato-Katz						131	1	0.76	0.02	4.18	131	1	0.76	0.02	4.18	Optimizing Implementation of Preventive Chemotherapy against Soil-Transmitted Helminthiasis and Intestinal Schistosomiasis Using High-Resolution Data: Field-Based Experiences from Cote d'Ivoire
Coulibaly et al 2022	2022	5	Opoyoumem	Cross-sectional study	Dabou	Abidjan 1 Grands Ponts	6-15 years	School	School	July-August 2019	Kato-Katz						175	1	0.57	0.01	3.14	175	1	0.57	0.01	3.14	Optimizing Implementation of Preventive Chemotherapy against Soil-Transmitted Helminthiasis and Intestinal Schistosomiasis Using High-Resolution Data: Field-Based Experiences from Cote d'Ivoire
Coulibaly et al 2022	2022	5	Toupah	Cross-sectional study	Dabou	Abidjan 1 Grands Ponts	6-15 years	School	School	July-August 2019	Kato-Katz						120	3	2.5	0.52	7.13	120	3	2.5	0.52	7.13	Optimizing Implementation of Preventive Chemotherapy against Soil-Transmitted Helminthiasis and Intestinal Schistosomiasis Using High-Resolution Data: Field-Based Experiences from Cote d'Ivoire
Coulibaly et al 2022	2022	5	Nouvel Ousrou	Cross-sectional study	Dabou	Abidjan 1 Grands Ponts	6-15 years	School	School	July-August 2019	Kato-Katz						60	1	1.67	0.04	8.94	60	1	1.67	0.04	8.94	Optimizing Implementation of Preventive Chemotherapy against Soil-Transmitted Helminthiasis and Intestinal Schistosomiasis Using High-Resolution Data: Field-Based Experiences from Cote d'Ivoire
Coulibaly et al 2022	2022	5	Vieil Alkofji	Cross-sectional study	Dabou	Abidjan 1 Grands Ponts	6-15 years	School	School	July-August 2019	Kato-Katz						60	0	0	0	0	60	0	0	0	0	Optimizing Implementation of Preventive Chemotherapy against Soil-Transmitted Helminthiasis and Intestinal Schistosomiasis Using High-Resolution Data: Field-Based Experiences from Cote d'Ivoire
Coulibaly et al 2022	2022	5	N'Gatty	Cross-sectional study	Dabou	Abidjan 1 Grands Ponts	6-15 years	School	School	July-August 2019	Kato-Katz						111	0	0	0	0	111	0	0	0	0	Optimizing Implementation of Preventive Chemotherapy against Soil-Transmitted Helminthiasis and Intestinal Schistosomiasis Using High-Resolution Data: Field-Based Experiences from Cote d'Ivoire
Coulibaly et al 2022	2022	5	Bonn	Cross-sectional study	Dabou	Abidjan 1 Grands Ponts	6-15 years	School	School	July-August 2019	Kato-Katz						172	0	0	0	0	172	0	0	0	0	Optimizing Implementation of Preventive Chemotherapy against Soil-Transmitted Helminthiasis and Intestinal Schistosomiasis Using High-Resolution Data: Field-Based Experiences from Cote d'Ivoire
Coulibaly et al 2022	2022	5	Nigui Nanou	Cross-sectional study	Dabou	Abidjan 1 Grands Ponts	6-15 years	School	School	July-August 2019	Kato-Katz						57	0	0	0	0	57	0	0	0	0	Optimizing Implementation of Preventive Chemotherapy against Soil-Transmitted Helminthiasis and Intestinal Schistosomiasis Using High-Resolution Data: Field-Based Experiences from Cote d'Ivoire
Coulibaly et al 2022	2022	5	Lopou	Cross-sectional study	Dabou	Abidjan 1 Grands Ponts	6-15 years	School	School	July-August 2019	Kato-Katz						52	2	3.85	0.47	13.21	52	2	3.85	0.47	13.21	Optimizing Implementation of Preventive Chemotherapy against Soil-Transmitted Helminthiasis and Intestinal Schistosomiasis Using High-Resolution Data: Field-Based Experiences from Cote d'Ivoire
Coulibaly et al 2022	2022	5	Dabou	Cross-sectional study	Dabou	Abidjan 1 Grands Ponts	6-15 years	School	School	July-August 2019	Kato-Katz						118	1	0.85	0.02	4.63	118	1	0.85	0.02	4.63	Optimizing Implementation of Preventive Chemotherapy against Soil-Transmitted Helminthiasis and Intestinal Schistosomiasis Using High-Resolution Data: Field-Based Experiences from Cote d'Ivoire
Coulibaly et al 2022	2022	5	Armébé	Cross-sectional study	Dabou	Abidjan 1 Grands Ponts	6-15 years	School	School	July-August 2019	Kato-Katz						60	2	3.33	0.41	11.53	60	2	3.33	0.41	11.53	Optimizing Implementation of Preventive Chemotherapy against Soil-Transmitted Helminthiasis and Intestinal Schistosomiasis Using High-Resolution Data: Field-Based Experiences from Cote d'Ivoire
Coulibaly et al 2022	2022	5	Petit Badjen	Cross-sectional study	Dabou	Abidjan 1 Grands Ponts	6-15 years	School	School	July-August 2019	Kato-Katz						60	0	0	0	0	60	0	0	0	0	Optimizing Implementation of Preventive Chemotherapy against Soil-Transmitted Helminthiasis and Intestinal Schistosomiasis Using High-Resolution Data: Field-Based Experiences from Cote d'Ivoire
Coulibaly et al 2022	2022	5	Bouboury	Cross-sectional study	Dabou	Abidjan 1 Grands Ponts	6-15 years	School	School	July-August 2019	Kato-Katz						180	0	0	0	0	180	0	0	0	0	Optimizing Implementation of Preventive Chemotherapy against Soil-Transmitted Helminthiasis and Intestinal Schistosomiasis Using High-Resolution Data: Field-Based Experiences from Cote d'Ivoire
Coulibaly et al 2022	2022	5	Panda	Cross-sectional study	Dabou	Abidjan 1 Grands Ponts	6-15 years	School	School	July-August 2019	Kato-Katz						120	0	0	0	0	120	0	0	0	0	Optimizing Implementation of Preventive Chemotherapy against Soil-Transmitted Helminthiasis and Intestinal Schistosomiasis Using High-Resolution Data: Field-Based Experiences from Cote d'Ivoire
Coulibaly et al 2022	2022	5	Savane	Cross-sectional study	Dabou	Abidjan 1 Grands Ponts	6-15 years	School	School	July-August 2019	Kato-Katz						176	0	0	0	0	176	0	0	0	0	Optimizing Implementation of Preventive Chemotherapy against Soil-Transmitted Helminthiasis and Intestinal Schistosomiasis Using High-Resolution Data: Field-Based Experiences from Cote d'Ivoire
Coulibaly et al 2022	2022	5	CNRA	Cross-sectional study	Dabou	Abidjan 1 Grands Ponts	6-15 years	School	School	July-August 2019	Kato-Katz						60	0	0	0	0	60	0	0	0	0	Optimizing Implementation of Preventive Chemotherapy against Soil-Transmitted Helminthiasis and Intestinal Schistosomiasis Using High-Resolution Data: Field-Based Experiences from Cote d'Ivoire
Coulibaly et al 2022	2022	5	Orbaff	Cross-sectional study	Dabou	Abidjan 1 Grands Ponts	6-15 years	School	School	July-August 2019	Kato-Katz						105	2	1.9	0.23	6.71	105	2	1.9	0.23	6.71	Optimizing Implementation of Preventive Chemotherapy against Soil-Transmitted Helminthiasis and Intestinal Schistosomiasis Using High-Resolution Data: Field-Based Experiences from Cote d'Ivoire
Coulibaly et al 2022	2022	5	Pass	Cross-sectional study	Dabou	Abidjan 1 Grands Ponts	6-15 years	School	School	July-August 2019	Kato-Katz						60	0	0	0	0	60	0	0	0	0	Optimizing Implementation of Preventive Chemotherapy against Soil-Transmitted Helminthiasis and Intestinal Schistosomiasis Using High-Resolution Data: Field-Based Experiences from Cote d'Ivoire
Coulibaly et al 2022	2022	5	Tiagba	Cross-sectional study	Jacqueville	Abidjan 1 Grands Ponts	6-15 years	School	School	Septber- October 2019	Kato-Katz						52	0	0	0	0	52	0	0	0	0	Optimizing Implementation of Preventive Chemotherapy against Soil-Transmitted Helminthiasis and Intestinal Schistosomiasis Using High-Resolution Data: Field-Based Experiences from Cote d'Ivoire
Coulibaly et al 2022	2022	5	Kouvé	Cross-sectional study	Jacqueville	Abidjan 1 Grands Ponts	6-15 years	School	School	Septber- October 2019	Kato-Katz						271	0	0	0	0	271	0	0	0	0	Optimizing Implementation of Preventive Chemotherapy against Soil-Transmitted Helminthiasis and Intestinal Schistosomiasis Using High-Resolution Data: Field-Based Experiences from Cote d'Ivoire
Coulibaly et al 2022	2022	5	Nigui Assoko	Cross-sectional study	Jacqueville	Abidjan 1 Grands Ponts	6-15 years	School	School	Septber- October 2019	Kato-Katz						60	0	0	0	0	60	0	0	0	0	Optimizing Implementation of Preventive Chemotherapy against Soil-Transmitted Helminthiasis and Intestinal Schistosomiasis Using High-Resolution Data: Field-Based Experiences from Cote d'Ivoire
Coulibaly et al 2022	2022	5	Tiegba	Cross-sectional study	Jacqueville	Abidjan 1 Grands Ponts	6-15 years	School	School	Septber- October 2019	Kato-Katz						60	2	3.33	0.41	11.53	60	2	3.33	0.41	11.53	Optimizing Implementation of Preventive Chemotherapy against Soil-Transmitted Helminthiasis and Intestinal Schistosomiasis Using High-Resolution Data: Field-Based Experiences from Cote d'Ivoire
Coulibaly et al 2022	2022	5	Abraco	Cross-sectional study	Jacqueville	Abidjan 1 Grands Ponts	6-15 years	School	School	Septber- October 2019	Kato-Katz						120	0	0	0	0	120	0	0	0	0	Optimizing Implementation of Preventive Chemotherapy against Soil-Transmitted Helminthiasis and Intestinal Schistosomiasis Using High-Resolution Data: Field-Based Experiences from Cote d'Ivoire
Coulibaly et al 2022	2022	5	Nigui Saff	Cross-sectional study	Jacqueville	Abidjan 1 Grands Ponts	6-15 years	School	School	Septber- October 2019	Kato-Katz						59	0	0	0	0	59	0	0	0	0	Optimizing Implementation of Preventive Chemotherapy against Soil-Transmitted Helminthiasis and Intestinal Schistosomiasis Using High-Resolution Data: Field-Based Experiences from Cote d'Ivoire
Coulibaly et al 2022	2022	5	Attoutou B	Cross-sectional study	Jacqueville	Abidjan 1 Grands Ponts	6-15 years	School	School	Septber- October 2019	Kato-Katz						154	2	1.3	0.16	4.61	154	2	1.3	0.16	4.61	Optimizing Implementation of Preventive Chemotherapy against Soil-Transmitted Helminthiasis and Intestinal Schistosomiasis Using High-Resolution Data: Field-Based Experiences from Cote d'Ivoire
Coulibaly et al 2022	2022	5	Jacqueville	Cross-sectional study	Jacqueville	Abidjan 1 Grands Ponts	6-15 years	School	School	Septber- October 2019	Kato-Katz						357	1	0.28	0.01	1.55	357	1	0.28	0.01	1.55	Optimizing Implementation of Preventive Chemotherapy against Soil-Transmitted Helminthiasis and Intestinal Schistosomiasis Using High-Resolution Data: Field-Based Experiences from Cote d'Ivoire
Coulibaly et al 2022	2022	5	Addah	Cross-sectional study	Jacqueville	Abidjan 1 Grands Ponts	6-15 years	School	School	Septber- October 2019	Kato-Katz						295	0	0	0	0	295	0	0	0	0	Optimizing Implementation of Preventive Chemotherapy against Soil-Transmitted Helminthiasis and Intestinal Schistosomiasis Using High-Resolution Data: Field-Based Experiences from Cote d'Ivoire
Coulibaly et al 2022	2022	5	Adessé	Cross-sectional study	Jacqueville	Abidjan 1 Grands Ponts	6-15 years	School	School	Septber- October 2019	Kato-Katz						170	0	0	0	0	170	0	0	0	0	Optimizing Implementation of Preventive Chemotherapy against Soil-Transmitted Helminthiasis and Intestinal Schistosomiasis Using High-Resolution Data: Field-Based Experiences from Cote d'Ivoire
Coulibaly et al 2022	2022	5	Attoutou A	Cross-sectional study	Jacqueville	Abidjan 1 Grands Ponts	6-15 years	School	School	Septber- October 2019	Kato-Katz						53	1	1.89	0.05	10.07	53	1	1.89	0.05	10.07	Optimizing Implementation of Preventive Chemotherapy against Soil-Transmitted Helminthiasis and Intestinal Schistosomiasis Using High-Resolution Data: Field-Based Experiences from Cote d'Ivoire
Coulibaly et al 2022	2022	5	Irobo	Cross-sectional study	Jacqueville	Abidjan 1 Grands Ponts	6-15 years	School	School	Septber- October 2019	Kato-Katz						180	3	1.67	0.34	4.79	180	3	1.67	0.34	4.79	Optimizing Implementation of Preventive Chemotherapy against Soil-Transmitted Helminthiasis and Intestinal Schistosomiasis Using High-Resolution Data: Field-Based Experiences from Cote d'Ivoire
Coulibaly et al 2022	2022	5	Sassako	Cross-sectional study	Jacqueville	Abidjan 1 Grands Ponts	6-15 years	School	School	Septber- October 2019	Kato-Katz						120	1	0.83	0.02	4.56	120	1	0.83	0.02	4.56	Optimizing Implementation of Preventive Chemotherapy against Soil-Transmitted Helminthiasis and Intestinal Schistosomiasis Using High-Resolution Data: Field-Based Experiences from Cote d'Ivoire
Coulibaly et al 2022	2022	5	Avagou	Cross-sectional study	Jacqueville	Abidjan 1 Grands Ponts	6-15 years	School	School	Septber- October 2019	Kato-Katz						213	0	0	0	0	213	0	0	0	0	Optimizing Implementation of Preventive Chemotherapy against Soil-Transmitted Helminthiasis and Intestinal Schistosomiasis Using High-Resolution Data: Field-Based Experiences from Cote d'Ivoire
Ouattara et al 2022	2022	5	64 villages of Northern and Central CI	Cross-sectional study		DRS	9-12 years	School	School	2018-2019	Urine Filtration	5689	215	3.78	3.3	4.31						5689	215	3.78	3.3	4.31	Effectiveness of Four Different Interventions Against Schistosoma haematobium in a Seasonal Transmission Setting of Cote d'Ivoire: A Cluster Randomized Trial
Effoh et al 2023	2023	5	18 villages of Agneby-Tiassa	Cross-sectional study		Agnéby-Tiassa Mé	8-18 years	School	School	Februaryto May 2022	Kato-Katz and Ritchie +Urine centrifugation technique	251	72	28.69	23.17	34.71	312	23	7.37	4.73	10.86	251	72	28.69	23.17	34.71	Prevalence and Spatial Distribution of Schistosomiasis and Soil-transmitted Helminthiasis in Rural Areas of the Agneby-Tiassa Region (Southern Côte d’Ivoire)
Coulibaly et al 2023	2023	5	Azaguié	Cross-sectional study	Agboville	Agnéby-Tiassa Mé	5-14 years	School	Community	March 2020	Urine Filtration	170	35	20.59	14.78	27.45						170	35	20.59	14.78	27.45	High Sensitivity of Mobile Phone Microscopy Screening for Schistosoma haematobium in Azaguié, Côte d'Ivoire
Kouadio et al 2023	2023	5	Gbinzo	Cross-sectional study	Ouangolodougou	Poro Tchologo Bagoué	6-96 years	Community	Community	August_2018	Kato-Katz and Urine Filtration	50	2	4	0.49	13.71	50	0	0	0	0	50	2	4	0.49	13.71	Prevalence and risk factors of schistosomiasis and hookworm infection in seasonal transmission settings in northern Côte d’Ivoire: A cross-sectional study
Kouadio et al 2023	2023	5	Nambingué	Cross-sectional study	Ouangolodougou	Poro Tchologo Bagoué	6-96 years	Community	Community	August_2018	Kato-Katz and Urine Filtration	43	1	2.33	0.06	12.29	43	0	0	0	0	43	1	2.33	0.06	12.29	Prevalence and risk factors of schistosomiasis and hookworm infection in seasonal transmission settings in northern Côte d’Ivoire: A cross-sectional study
Kouadio et al 2023	2023	5	Kassiongokoura	Cross-sectional study	Ouangolodougou	Poro Tchologo Bagoué	6-96 years	Community	Community	August_2018	Kato-Katz and Urine Filtration	46	0	0	0	0	46	0	0	0	0	46	0	0	0	0	Prevalence and risk factors of schistosomiasis and hookworm infection in seasonal transmission settings in northern Côte d’Ivoire: A cross-sectional study
Kouadio et al 2023	2023	5	Korokara	Cross-sectional study	Ouangolodougou	Poro Tchologo Bagoué	6-96 years	Community	Community	August_2018	Kato-Katz and Urine Filtration	44	1	2.27	0.06	12.02	44	0	0	0	0	44	1	2.27	0.06	12.02	Prevalence and risk factors of schistosomiasis and hookworm infection in seasonal transmission settings in northern Côte d’Ivoire: A cross-sectional study
Kouadio et al 2023	2023	5	Village B (Ferké)	Cross-sectional study	Ferkessédougou	Poro Tchologo Bagoué	6-96 years	Community	Community	August_2018	Kato-Katz and Urine Filtration	49	2	4.08	0.5	13.98	49	1	2.04	0.05	10.85	49	2	4.08	0.5	13.98	Prevalence and risk factors of schistosomiasis and hookworm infection in seasonal transmission settings in northern Côte d’Ivoire: A cross-sectional study
Kouadio et al 2023	2023	5	Village C (Ferké)	Cross-sectional study	Ferkessédougou	Poro Tchologo Bagoué	6-96 years	Community	Community	August_2018	Kato-Katz and Urine Filtration	33	7	21.21	8.98	38.91	33	0	0	0	0	33	7	21.21	8.98	38.91	Prevalence and risk factors of schistosomiasis and hookworm infection in seasonal transmission settings in northern Côte d’Ivoire: A cross-sectional study
Kouadio et al 2023	2023	5	Sambakaha	Cross-sectional study	Ferkessédougou	Poro Tchologo Bagoué	6-96 years	Community	Community	August_2018	Kato-Katz and Urine Filtration	38	0	0	0	0	38	0	0	0	0	38	0	0	0	0	Prevalence and risk factors of schistosomiasis and hookworm infection in seasonal transmission settings in northern Côte d’Ivoire: A cross-sectional study
Kouadio et al 2023	2023	5	Tiépké	Cross-sectional study	Ferkessédougou	Poro Tchologo Bagoué	6-96 years	Community	Community	August_2018	Kato-Katz and Urine Filtration	48	0	0	0	0	48	0	0	0	0	48	0	0	0	0	Prevalence and risk factors of schistosomiasis and hookworm infection in seasonal transmission settings in northern Côte d’Ivoire: A cross-sectional study
Kouadio et al 2023	2023	5	Sodefel	Cross-sectional study	Sinématiali	Poro Tchologo Bagoué	6-96 years	Community	Community	August_2018	Kato-Katz and Urine Filtration	49	0	0	0	0	49	1	2.04	0.05	10.85	49	1	2.04	0.05	10.85	Prevalence and risk factors of schistosomiasis and hookworm infection in seasonal transmission settings in northern Côte d’Ivoire: A cross-sectional study
Kouadio et al 2023	2023	5	Peguékaha	Cross-sectional study	Sinématiali	Poro Tchologo Bagoué	6-96 years	Community	Community	August_2018	Kato-Katz and Urine Filtration	49	0	0	0	0	49	0	0	0	0	49	0	0	0	0	Prevalence and risk factors of schistosomiasis and hookworm infection in seasonal transmission settings in northern Côte d’Ivoire: A cross-sectional study
Kouadio et al 2023	2023	5	Pegnankaha	Cross-sectional study	Sinématiali	Poro Tchologo Bagoué	6-96 years	Community	Community	August_2018	Kato-Katz and Urine Filtration	50	0	0	0	0	50	0	0	0	0	50	0	0	0	0	Prevalence and risk factors of schistosomiasis and hookworm infection in seasonal transmission settings in northern Côte d’Ivoire: A cross-sectional study
Kouadio et al 2023	2023	5	Kodalkaha	Cross-sectional study	Sinématiali	Poro Tchologo Bagoué	6-96 years	Community	Community	August_2018	Kato-Katz and Urine Filtration	45	0	0	0	0	45	0	0	0	0	45	0	0	0	0	Prevalence and risk factors of schistosomiasis and hookworm infection in seasonal transmission settings in northern Côte d’Ivoire: A cross-sectional study
Kouadio et al 2023	2023	5	Tiégana	Cross-sectional study	Dikodougou	Poro Tchologo Bagoué	6-96 years	Community	Community	August_2018	Kato-Katz and Urine Filtration	49	0	0	0	0	49	0	0	0	0	49	0	0	0	0	Prevalence and risk factors of schistosomiasis and hookworm infection in seasonal transmission settings in northern Côte d’Ivoire: A cross-sectional study
Kouadio et al 2023	2023	5	Kaprémé	Cross-sectional study	Dikodougou	Poro Tchologo Bagoué	6-96 years	Community	Community	August_2018	Kato-Katz and Urine Filtration	50	0	0	0	0	50	0	0	0	0	50	0	0	0	0	Prevalence and risk factors of schistosomiasis and hookworm infection in seasonal transmission settings in northern Côte d’Ivoire: A cross-sectional study
Kouadio et al 2023	2023	5	Nogotaha	Cross-sectional study	Dikodougou	Poro Tchologo Bagoué	6-96 years	Community	Community	August_2018	Kato-Katz and Urine Filtration	50	0	0	0	0	50	0	0	0	0	50	0	0	0	0	Prevalence and risk factors of schistosomiasis and hookworm infection in seasonal transmission settings in northern Côte d’Ivoire: A cross-sectional study
Kouadio et al 2023	2023	5	Sounzorisso	Cross-sectional study	Dikodougou	Poro Tchologo Bagoué	6-96 years	Community	Community	August_2018	Kato-Katz and Urine Filtration	49	0	0	0	0	49	0	0	0	0	49	0	0	0	0	Prevalence and risk factors of schistosomiasis and hookworm infection in seasonal transmission settings in northern Côte d’Ivoire: A cross-sectional study
